# Supplementary material for: Intervertebral disc degeneration in warmblood horses: Histological and biochemical characterization
Source: Vet Pathol. 2022 Jan 4;59(2):284–98. doi: 10.1177/03009858211067463 (PMC8928235; doi:10.1177/03009858211067463)
Supplement: Supplemental Material, sj-xlsx-1-vet-10.1177_03009858211067463 - Intervertebral disc degeneration in warmblood horses: Histological and biochemical characterization [file sj-xlsx-1-vet-10.1177_03009858211067463.xlsx]

## Sheet: Table S4.
Supplemental Table S4. Supplemental_raw_data_aggrecan_collagens_fibronectin.
Horse	age in months	IVD	area in IVD	region	grade IVD	normal or degenerated	ACAN (aggecan)	COLLAGEN 1A1	COLLAGEN 1A2	COLLAGEN 2A1	FN1 ( fibronectin)
							sum integrated peak area	sum integrated peak area	sum integrated peak area	sum integrated peak area	sum integrated peak area
1	192	C6C7	annulus fibrosus	caudocervical	5	degenerated	1.37436e+08	1.08397e+08	2.29127e+08	2.57813e+08	1.32406e+09
1	192	C6C7	annulus fibrosus	caudocervical	5	degenerated	6.3074e+07	7.55439e+07	1.22205e+08	1.6255e+08	3.00176e+08
1	192	C6C7	nucleus pulposus	caudocervical	5	degenerated	7.74316e+07	5.3739e+07	9.51941e+07	1.92058e+08	1.48511e+09
1	192	C6C7	nucleus pulposus	caudocervical	5	degenerated	9.35782e+07	6.21294e+07	1.61982e+08	1.68267e+08	1.4071e+09
3	132	C2C3	annulus fibrosus	craniocervical	2	normal	1.03504e+08	8.74934e+06	1.83587e+07	2.18802e+08	4.15078e+08
3	132	C2C3	annulus fibrosus	craniocervical	2	normal	1.21373e+07	1.05088e+08	1.95828e+08	3.47351e+07	7.66979e+07
3	132	C2C3	nucleus pulposus	craniocervical	2	normal	1.16191e+08	1.84324e+07	5.09878e+07	2.83186e+08	3.01876e+08
3	132	C2C3	nucleus pulposus	craniocervical	2	normal	1.07132e+08	4.85697e+07	9.42185e+07	1.7701e+08	4.40235e+08
3	132	C6C7	annulus fibrosus	caudocervical	1	normal	1.25127e+07	6.11616e+06	7.34822e+06	5.56453e+07	6.77455e+07
3	132	C6C7	annulus fibrosus	caudocervical	1	normal	4.70002e+07	9.50058e+07	2.0815e+08	1.30469e+08	1.67112e+08
3	132	C6C7	nucleus pulposus	caudocervical	1	normal	1.96456e+07	1.9226e+07	3.32781e+07	6.95336e+07	2.8224e+08
3	132	C6C7	nucleus pulposus	caudocervical	1	normal	9.17545e+07	5.52354e+07	1.25304e+08	1.20241e+08	4.27113e+08
3	132	C7T1	annulus fibrosus	caudocervical	5	degenerated	1.10352e+08	1.02641e+08	2.04872e+08	1.778e+08	3.44859e+08
3	132	C7T1	annulus fibrosus	caudocervical	5	degenerated	2.08912e+08	5.99744e+07	1.53124e+08	1.98182e+08	384008906
3	132	C7T1	nucleus pulposus	caudocervical	5	degenerated	6.29366e+07	9.64247e+06	1.20955e+07	9.67512e+07	4.22133e+08
3	132	C7T1	nucleus pulposus	caudocervical	5	degenerated	8.55227e+07	2.92638e+07	3.99966e+07	1.86442e+08	3.57003e+08
9	216	C6C7	annulus fibrosus	caudocervical	5	degenerated	4.54333e+07	3.91034e+08	6.58941e+08	4.71703e+08	3.56723e+08
9	216	C6C7	annulus fibrosus	caudocervical	5	degenerated	3.98406e+07	3.79485e+07	7.60471e+07	2.39216e+08	1.84016e+08
9	216	C6C7	nucleus pulposus	caudocervical	5	degenerated	4.70512e+07	1.21155e+07	2.08416e+07	5.37556e+07	9.08416e+08
11	156	C3C4	annulus fibrosus	craniocervical	2	normal	1.30915e+08	6.26874e+07	1.20523e+08	2.28628e+08	1.31546e+08
11	156	C3C4	annulus fibrosus	craniocervical	2	normal	7.58567e+07	8.32617e+07	147138733	2.43113e+08	5.30724e+08
11	156	C3C4	nucleus pulposus	craniocervical	2	normal	1.02395e+08	2.64597e+07	3.04066e+07	1.97352e+08	5.64805e+08
11	156	C3C4	nucleus pulposus	craniocervical	2	normal	3.67486e+07	1.06901e+07	1.4675e+07	7.57025e+07	1.95669e+08
11	156	C4C5	annulus fibrosus	craniocervical	2	normal	7.05228e+07	5.94086e+07	1.0762e+08	1.4555e+08	2.96031e+08
11	156	C4C5	annulus fibrosus	craniocervical	2	normal	3.63446e+07	8.76375e+07	1.39621e+08	5.00668e+07	1.59385e+08
11	156	C4C5	nucleus pulposus	craniocervical	2	normal	2.73588e+08	9.77412e+06	2.36441e+07	2.98821e+08	1.13906e+09
11	156	C4C5	nucleus pulposus	craniocervical	2	normal	8.53114e+07	1.19823e+07	1.43322e+07	8.47539e+07	1.77801e+08
11	156	C5C6	annulus fibrosus	caudocervical	2	normal	9.46278e+07	4.0688e+07	7.46746e+07	1.06245e+08	5.73704e+08
11	156	C5C6	annulus fibrosus	caudocervical	2	normal	1.76175e+08	1.09172e+08	2.0728e+08	1.31782e+08	1.0075e+09
11	156	C5C6	nucleus pulposus	caudocervical	2	normal	3.45013e+07	8.72729e+06	1.26891e+07	8.22134e+07	1.66869e+08
11	156	C5C6	nucleus pulposus	caudocervical	2	normal	6.02966e+06	3.30824e+06	4.21794e+06	1.31117e+07	1.69731e+07
11	156	C6C7	annulus fibrosus	caudocervical	5	degenerated	7.63723e+07	2.50092e+08	4.29554e+08	1.2177e+08	3.93379e+08
11	156	C6C7	annulus fibrosus	caudocervical	5	degenerated	714848	1.99607e+06	1.87855e+06	1.43317e+06	3.97258e+06
11	156	C6C7	nucleus pulposus	caudocervical	5	degenerated	6.81658e+07	11796562	1.59717e+07	6.59411e+07	3.67862e+08
11	156	C6C7	nucleus pulposus	caudocervical	5	degenerated	1.86774e+08	1.94268e+08	3.50767e+08	2.90086e+08	5.82481e+08
11	156	C7T1	annulus fibrosus	caudocervical	5	degenerated	2.94414e+08	1.04876e+08	2.65678e+08	2.40333e+08	1.24276e+09
11	156	C7T1	annulus fibrosus	caudocervical	5	degenerated	1.39426e+07	9.38861e+07	1.37354e+08	2.08632e+07	8.5249e+07
11	156	C7T1	nucleus pulposus	caudocervical	5	degenerated	1.65251e+08	2.27525e+07	3.87659e+07	1.35002e+08	6.17146e+08
11	156	C7T1	nucleus pulposus	caudocervical	5	degenerated	1.32339e+08	8.822e+07	1.80214e+08	121077103	8.27519e+08
12	156	C5C6	annulus fibrosus	caudocervical	2	normal	222508500	3.96674e+07	9.08494e+07	2.89749e+08	4.6851e+08
12	156	C5C6	annulus fibrosus	caudocervical	2	normal	7.74709e+07	2.27807e+08	4.0725e+08	1.40054e+08	3.91364e+08
12	156	C5C6	nucleus pulposus	caudocervical	2	normal	6.45977e+08	4.9285e+07	8.79338e+07	6.45161e+08	1.4228e+09
12	156	C5C6	nucleus pulposus	caudocervical	2	normal	1.17513e+08	2.54069e+07	7.09547e+07	1.34084e+08	2.08738e+08
12	156	C6C7	annulus fibrosus	caudocervical	2	normal	7.81563e+07	6.50459e+07	1.07241e+08	1.24242e+08	4.46403e+08
12	156	C6C7	nucleus pulposus	caudocervical	2	normal	1.78324e+08	1.92389e+07	2.59142e+07	2.56274e+08	9.53898e+08
12	156	C7T1	annulus fibrosus	caudocervical	2	normal	104876465	1.25593e+08	2.35854e+08	2.40218e+08	4.76776e+08
12	156	C7T1	annulus fibrosus	caudocervical	2	normal	2.38154e+08	1.40079e+08	3.32131e+08	2.2539e+08	6.82385e+08
12	156	C7T1	nucleus pulposus	caudocervical	2	normal	2.01278e+08	4.44267e+07	8.50811e+07	1.97986e+08	8.15707e+08
12	156	C7T1	nucleus pulposus	caudocervical	2	normal	1.16742e+08	2.95281e+07	4.96967e+07	1.14938e+08	3.02173e+08
13	273	C5C6	annulus fibrosus	caudocervical	2	normal	89222425	3.42822e+07	3.91897e+07	1.33306e+08	1.50188e+08
13	273	C5C6	annulus fibrosus	caudocervical	2	normal	6.69754e+07	1.48051e+08	2.59269e+08	1.41584e+08	2.16064e+08
13	273	C5C6	nucleus pulposus	caudocervical	2	normal	2.609e+08	6.93927e+07	1.22917e+08	2.01447e+08	5.84399e+08
13	273	C5C6	nucleus pulposus	caudocervical	2	normal	1.17249e+08	4.41625e+07	7.14465e+07	1.61623e+08	1.28792e+09
13	273	C6C7	annulus fibrosus	caudocervical	5	degenerated	2.73184e+08	2.66842e+08	1.05532e+09	2.17711e+08	1.16683e+09
13	273	C6C7	annulus fibrosus	caudocervical	5	degenerated	2.9003e+08	2.80735e+08	5.39589e+08	1.56343e+08	4.7322e+08
13	273	C6C7	nucleus pulposus	caudocervical	5	degenerated	1.46249e+08	3.51571e+08	6.12034e+08	1.34225e+08	4.68619e+08
13	273	C6C7	nucleus pulposus	caudocervical	5	degenerated	4.04969e+08	2.36887e+08	4.10965e+08	1.62015e+08	8.26246e+08
13	273	C7T1	annulus fibrosus	caudocervical	5	degenerated	6.15747e+07	1.28672e+08	2.04515e+08	2.99902e+08	3.80415e+08
13	273	C7T1	annulus fibrosus	caudocervical	5	degenerated	2.58987e+07	1.09666e+08	1.43789e+08	3.1435e+07	1.83447e+08
13	273	C7T1	nucleus pulposus	caudocervical	5	degenerated	2.25425e+08	2.48325e+07	8.23705e+07	1.22246e+08	1.30495e+09
13	273	C7T1	nucleus pulposus	caudocervical	5	degenerated	6.21239e+07	6.03082e+07	8.84767e+07	9.32579e+07	3.89992e+08
13	273	T1T2	annulus fibrosus	cranialthoracic	5	degenerated	3.80402e+07	1.03414e+08	1.50828e+08	5.24971e+07	1.18399e+08
13	273	T1T2	annulus fibrosus	cranialthoracic	5	degenerated	3.05344e+08	7.72671e+07	1.50174e+08	2.65311e+08	1.00763e+09
13	273	T1T2	nucleus pulposus	cranialthoracic	5	degenerated	1.38322e+08	1.06015e+08	1.6253e+08	3.20107e+08	2.91171e+08
13	273	T1T2	nucleus pulposus	cranialthoracic	5	degenerated	5.93191e+07	1.54326e+08	3.40875e+08	1.14091e+08	3.78118e+08
14	204	C4C5	annulus fibrosus	craniocervical	2	normal	3.90306e+07	2.95338e+07	5.39035e+07	9.47169e+07	1.32026e+08
14	204	C4C5	annulus fibrosus	craniocervical	2	normal	2.82808e+08	5.42145e+08	1.19679e+09	2.03275e+08	5.25884e+08
14	204	C4C5	nucleus pulposus	craniocervical	2	normal	1.1757e+08	4.11538e+07	5.65819e+07	2.10558e+08	1.01319e+09
14	204	C4C5	nucleus pulposus	craniocervical	2	normal	3.16274e+07	2.11797e+07	2.81178e+07	7.88401e+07	2.93554e+08
14	204	C6C7	annulus fibrosus	caudocervical	4	degenerated	2.26581e+08	3.70749e+07	5.71342e+07	1.79545e+08	8.84888e+08
14	204	C6C7	annulus fibrosus	caudocervical	4	degenerated	4.90672e+08	2.92582e+08	7.15328e+08	3.11774e+08	8.04063e+08
14	204	C6C7	nucleus pulposus	caudocervical	4	degenerated	1.02507e+08	1.31866e+07	3.19029e+07	9.58389e+07	8.67059e+07
14	204	C6C7	nucleus pulposus	caudocervical	4	degenerated	2.52705e+08	8.38544e+06	1.71145e+07	1.05157e+08	1.65698e+09
14	204	C7T1	annulus fibrosus	caudocervical	5	degenerated	9.64616e+07	4.93676e+07	7.04328e+07	7.36761e+07	3.34592e+08
14	204	C7T1	annulus fibrosus	caudocervical	5	degenerated	1.95036e+08	5.94217e+07	1.14378e+08	1.16474e+08	2.14111e+09
14	204	C7T1	nucleus pulposus	caudocervical	5	degenerated	1.97308e+08	3.81575e+06	7.72134e+06	9.25857e+07	1.02509e+09
14	204	C7T1	nucleus pulposus	caudocervical	5	degenerated	1.40673e+08	2.21219e+07	2.99247e+07	1.12203e+08	1.18933e+09
#NULL!	#NULL!	#NULL!	#NULL!	#NULL!	#NULL!	#NULL!	#NULL!	#NULL!	#NULL!	#NULL!	#NULL!
#NULL!	#NULL!	#NULL!	#NULL!	#NULL!	#NULL!	#NULL!	#NULL!	#NULL!	#NULL!	#NULL!	#NULL!
#NULL!	#NULL!	#NULL!	#NULL!	#NULL!	#NULL!	#NULL!	#NULL!	#NULL!	#NULL!	#NULL!	#NULL!
#NULL!	#NULL!	#NULL!	#NULL!	#NULL!	#NULL!	#NULL!	#NULL!	#NULL!	#NULL!	#NULL!	#NULL!
#NULL!	#NULL!	#NULL!	#NULL!	#NULL!	#NULL!	#NULL!	#NULL!	#NULL!	#NULL!	#NULL!	#NULL!
#NULL!	#NULL!	#NULL!	#NULL!	#NULL!	#NULL!	#NULL!	#NULL!	#NULL!	#NULL!	#NULL!	#NULL!
#NULL!	#NULL!	#NULL!	#NULL!	#NULL!	#NULL!	#NULL!	#NULL!	#NULL!	#NULL!	#NULL!	#NULL!
#NULL!	#NULL!	#NULL!	#NULL!	#NULL!	#NULL!	#NULL!	#NULL!	#NULL!	#NULL!	#NULL!	#NULL!
#NULL!	#NULL!	#NULL!	#NULL!	#NULL!	#NULL!	#NULL!	#NULL!	#NULL!	#NULL!	#NULL!	#NULL!
#NULL!	#NULL!	#NULL!	#NULL!	#NULL!	#NULL!	#NULL!	#NULL!	#NULL!	#NULL!	#NULL!	#NULL!
#NULL!	#NULL!	#NULL!	#NULL!	#NULL!	#NULL!	#NULL!	#NULL!	#NULL!	#NULL!	#NULL!	#NULL!
#NULL!	#NULL!	#NULL!	#NULL!	#NULL!	#NULL!	#NULL!	#NULL!	#NULL!	#NULL!	#NULL!	#NULL!
#NULL!	#NULL!	#NULL!	#NULL!	#NULL!	#NULL!	#NULL!	#NULL!	#NULL!	#NULL!	#NULL!	#NULL!
#NULL!	#NULL!	#NULL!	#NULL!	#NULL!	#NULL!	#NULL!	#NULL!	#NULL!	#NULL!	#NULL!	#NULL!
#NULL!	#NULL!	#NULL!	#NULL!	#NULL!	#NULL!	#NULL!	#NULL!	#NULL!	#NULL!	#NULL!	#NULL!
#NULL!	#NULL!	#NULL!	#NULL!	#NULL!	#NULL!	#NULL!	#NULL!	#NULL!	#NULL!	#NULL!	#NULL!
#NULL!	#NULL!	#NULL!	#NULL!	#NULL!	#NULL!	#NULL!	#NULL!	#NULL!	#NULL!	#NULL!	#NULL!
#NULL!	#NULL!	#NULL!	#NULL!	#NULL!	#NULL!	#NULL!	#NULL!	#NULL!	#NULL!	#NULL!	#NULL!
#NULL!	#NULL!	#NULL!	#NULL!	#NULL!	#NULL!	#NULL!	#NULL!	#NULL!	#NULL!	#NULL!	#NULL!
#NULL!	#NULL!	#NULL!	#NULL!	#NULL!	#NULL!	#NULL!	#NULL!	#NULL!	#NULL!	#NULL!	#NULL!
#NULL!	#NULL!	#NULL!	#NULL!	#NULL!	#NULL!	#NULL!	#NULL!	#NULL!	#NULL!	#NULL!	#NULL!
#NULL!	#NULL!	#NULL!	#NULL!	#NULL!	#NULL!	#NULL!	#NULL!	#NULL!	#NULL!	#NULL!	#NULL!
#NULL!	#NULL!	#NULL!	#NULL!	#NULL!	#NULL!	#NULL!	#NULL!	#NULL!	#NULL!	#NULL!	#NULL!
#NULL!	#NULL!	#NULL!	#NULL!	#NULL!	#NULL!	#NULL!	#NULL!	#NULL!	#NULL!	#NULL!	#NULL!
#NULL!	#NULL!	#NULL!	#NULL!	#NULL!	#NULL!	#NULL!	#NULL!	#NULL!	#NULL!	#NULL!	#NULL!
#NULL!	#NULL!	#NULL!	#NULL!	#NULL!	#NULL!	#NULL!	#NULL!	#NULL!	#NULL!	#NULL!	#NULL!
#NULL!	#NULL!	#NULL!	#NULL!	#NULL!	#NULL!	#NULL!	#NULL!	#NULL!	#NULL!	#NULL!	#NULL!
#NULL!	#NULL!	#NULL!	#NULL!	#NULL!	#NULL!	#NULL!	#NULL!	#NULL!	#NULL!	#NULL!	#NULL!
#NULL!	#NULL!	#NULL!	#NULL!	#NULL!	#NULL!	#NULL!	#NULL!	#NULL!	#NULL!	#NULL!	#NULL!
#NULL!	#NULL!	#NULL!	#NULL!	#NULL!	#NULL!	#NULL!	#NULL!	#NULL!	#NULL!	#NULL!	#NULL!
#NULL!	#NULL!	#NULL!	#NULL!	#NULL!	#NULL!	#NULL!	#NULL!	#NULL!	#NULL!	#NULL!	#NULL!
#NULL!	#NULL!	#NULL!	#NULL!	#NULL!	#NULL!	#NULL!	#NULL!	#NULL!	#NULL!	#NULL!	#NULL!
#NULL!	#NULL!	#NULL!	#NULL!	#NULL!	#NULL!	#NULL!	#NULL!	#NULL!	#NULL!	#NULL!	#NULL!
#NULL!	#NULL!	#NULL!	#NULL!	#NULL!	#NULL!	#NULL!	#NULL!	#NULL!	#NULL!	#NULL!	#NULL!
#NULL!	#NULL!	#NULL!	#NULL!	#NULL!	#NULL!	#NULL!	#NULL!	#NULL!	#NULL!	#NULL!	#NULL!
#NULL!	#NULL!	#NULL!	#NULL!	#NULL!	#NULL!	#NULL!	#NULL!	#NULL!	#NULL!	#NULL!	#NULL!
#NULL!	#NULL!	#NULL!	#NULL!	#NULL!	#NULL!	#NULL!	#NULL!	#NULL!	#NULL!	#NULL!	#NULL!
#NULL!	#NULL!	#NULL!	#NULL!	#NULL!	#NULL!	#NULL!	#NULL!	#NULL!	#NULL!	#NULL!	#NULL!
#NULL!	#NULL!	#NULL!	#NULL!	#NULL!	#NULL!	#NULL!	#NULL!	#NULL!	#NULL!	#NULL!	#NULL!
#NULL!	#NULL!	#NULL!	#NULL!	#NULL!	#NULL!	#NULL!	#NULL!	#NULL!	#NULL!	#NULL!	#NULL!
#NULL!	#NULL!	#NULL!	#NULL!	#NULL!	#NULL!	#NULL!	#NULL!	#NULL!	#NULL!	#NULL!	#NULL!
#NULL!	#NULL!	#NULL!	#NULL!	#NULL!	#NULL!	#NULL!	#NULL!	#NULL!	#NULL!	#NULL!	#NULL!
#NULL!	#NULL!	#NULL!	#NULL!	#NULL!	#NULL!	#NULL!	#NULL!	#NULL!	#NULL!	#NULL!	#NULL!
#NULL!	#NULL!	#NULL!	#NULL!	#NULL!	#NULL!	#NULL!	#NULL!	#NULL!	#NULL!	#NULL!	#NULL!
#NULL!	#NULL!	#NULL!	#NULL!	#NULL!	#NULL!	#NULL!	#NULL!	#NULL!	#NULL!	#NULL!	#NULL!
#NULL!	#NULL!	#NULL!	#NULL!	#NULL!	#NULL!	#NULL!	#NULL!	#NULL!	#NULL!	#NULL!	#NULL!
#NULL!	#NULL!	#NULL!	#NULL!	#NULL!	#NULL!	#NULL!	#NULL!	#NULL!	#NULL!	#NULL!	#NULL!
#NULL!	#NULL!	#NULL!	#NULL!	#NULL!	#NULL!	#NULL!	#NULL!	#NULL!	#NULL!	#NULL!	#NULL!
#NULL!	#NULL!	#NULL!	#NULL!	#NULL!	#NULL!	#NULL!	#NULL!	#NULL!	#NULL!	#NULL!	#NULL!
#NULL!	#NULL!	#NULL!	#NULL!	#NULL!	#NULL!	#NULL!	#NULL!	#NULL!	#NULL!	#NULL!	#NULL!
#NULL!	#NULL!	#NULL!	#NULL!	#NULL!	#NULL!	#NULL!	#NULL!	#NULL!	#NULL!	#NULL!	#NULL!
#NULL!	#NULL!	#NULL!	#NULL!	#NULL!	#NULL!	#NULL!	#NULL!	#NULL!	#NULL!	#NULL!	#NULL!
#NULL!	#NULL!	#NULL!	#NULL!	#NULL!	#NULL!	#NULL!	#NULL!	#NULL!	#NULL!	#NULL!	#NULL!
#NULL!	#NULL!	#NULL!	#NULL!	#NULL!	#NULL!	#NULL!	#NULL!	#NULL!	#NULL!	#NULL!	#NULL!
#NULL!	#NULL!	#NULL!	#NULL!	#NULL!	#NULL!	#NULL!	#NULL!	#NULL!	#NULL!	#NULL!	#NULL!
#NULL!	#NULL!	#NULL!	#NULL!	#NULL!	#NULL!	#NULL!	#NULL!	#NULL!	#NULL!	#NULL!	#NULL!
#NULL!	#NULL!	#NULL!	#NULL!	#NULL!	#NULL!	#NULL!	#NULL!	#NULL!	#NULL!	#NULL!	#NULL!
#NULL!	#NULL!	#NULL!	#NULL!	#NULL!	#NULL!	#NULL!	#NULL!	#NULL!	#NULL!	#NULL!	#NULL!
#NULL!	#NULL!	#NULL!	#NULL!	#NULL!	#NULL!	#NULL!	#NULL!	#NULL!	#NULL!	#NULL!	#NULL!
#NULL!	#NULL!	#NULL!	#NULL!	#NULL!	#NULL!	#NULL!	#NULL!	#NULL!	#NULL!	#NULL!	#NULL!
#NULL!	#NULL!	#NULL!	#NULL!	#NULL!	#NULL!	#NULL!	#NULL!	#NULL!	#NULL!	#NULL!	#NULL!
#NULL!	#NULL!	#NULL!	#NULL!	#NULL!	#NULL!	#NULL!	#NULL!	#NULL!	#NULL!	#NULL!	#NULL!
#NULL!	#NULL!	#NULL!	#NULL!	#NULL!	#NULL!	#NULL!	#NULL!	#NULL!	#NULL!	#NULL!	#NULL!
#NULL!	#NULL!	#NULL!	#NULL!	#NULL!	#NULL!	#NULL!	#NULL!	#NULL!	#NULL!	#NULL!	#NULL!
#NULL!	#NULL!	#NULL!	#NULL!	#NULL!	#NULL!	#NULL!	#NULL!	#NULL!	#NULL!	#NULL!	#NULL!
#NULL!	#NULL!	#NULL!	#NULL!	#NULL!	#NULL!	#NULL!	#NULL!	#NULL!	#NULL!	#NULL!	#NULL!
#NULL!	#NULL!	#NULL!	#NULL!	#NULL!	#NULL!	#NULL!	#NULL!	#NULL!	#NULL!	#NULL!	#NULL!
#NULL!	#NULL!	#NULL!	#NULL!	#NULL!	#NULL!	#NULL!	#NULL!	#NULL!	#NULL!	#NULL!	#NULL!
#NULL!	#NULL!	#NULL!	#NULL!	#NULL!	#NULL!	#NULL!	#NULL!	#NULL!	#NULL!	#NULL!	#NULL!
#NULL!	#NULL!	#NULL!	#NULL!	#NULL!	#NULL!	#NULL!	#NULL!	#NULL!	#NULL!	#NULL!	#NULL!
#NULL!	#NULL!	#NULL!	#NULL!	#NULL!	#NULL!	#NULL!	#NULL!	#NULL!	#NULL!	#NULL!	#NULL!
#NULL!	#NULL!	#NULL!	#NULL!	#NULL!	#NULL!	#NULL!	#NULL!	#NULL!	#NULL!	#NULL!	#NULL!
#NULL!	#NULL!	#NULL!	#NULL!	#NULL!	#NULL!	#NULL!	#NULL!	#NULL!	#NULL!	#NULL!	#NULL!
#NULL!	#NULL!	#NULL!	#NULL!	#NULL!	#NULL!	#NULL!	#NULL!	#NULL!	#NULL!	#NULL!	#NULL!
#NULL!	#NULL!	#NULL!	#NULL!	#NULL!	#NULL!	#NULL!	#NULL!	#NULL!	#NULL!	#NULL!	#NULL!
#NULL!	#NULL!	#NULL!	#NULL!	#NULL!	#NULL!	#NULL!	#NULL!	#NULL!	#NULL!	#NULL!	#NULL!
#NULL!	#NULL!	#NULL!	#NULL!	#NULL!	#NULL!	#NULL!	#NULL!	#NULL!	#NULL!	#NULL!	#NULL!
#NULL!	#NULL!	#NULL!	#NULL!	#NULL!	#NULL!	#NULL!	#NULL!	#NULL!	#NULL!	#NULL!	#NULL!
#NULL!	#NULL!	#NULL!	#NULL!	#NULL!	#NULL!	#NULL!	#NULL!	#NULL!	#NULL!	#NULL!	#NULL!
#NULL!	#NULL!	#NULL!	#NULL!	#NULL!	#NULL!	#NULL!	#NULL!	#NULL!	#NULL!	#NULL!	#NULL!
#NULL!	#NULL!	#NULL!	#NULL!	#NULL!	#NULL!	#NULL!	#NULL!	#NULL!	#NULL!	#NULL!	#NULL!
#NULL!	#NULL!	#NULL!	#NULL!	#NULL!	#NULL!	#NULL!	#NULL!	#NULL!	#NULL!	#NULL!	#NULL!
#NULL!	#NULL!	#NULL!	#NULL!	#NULL!	#NULL!	#NULL!	#NULL!	#NULL!	#NULL!	#NULL!	#NULL!
#NULL!	#NULL!	#NULL!	#NULL!	#NULL!	#NULL!	#NULL!	#NULL!	#NULL!	#NULL!	#NULL!	#NULL!
#NULL!	#NULL!	#NULL!	#NULL!	#NULL!	#NULL!	#NULL!	#NULL!	#NULL!	#NULL!	#NULL!	#NULL!
#NULL!	#NULL!	#NULL!	#NULL!	#NULL!	#NULL!	#NULL!	#NULL!	#NULL!	#NULL!	#NULL!	#NULL!
#NULL!	#NULL!	#NULL!	#NULL!	#NULL!	#NULL!	#NULL!	#NULL!	#NULL!	#NULL!	#NULL!	#NULL!
#NULL!	#NULL!	#NULL!	#NULL!	#NULL!	#NULL!	#NULL!	#NULL!	#NULL!	#NULL!	#NULL!	#NULL!
#NULL!	#NULL!	#NULL!	#NULL!	#NULL!	#NULL!	#NULL!	#NULL!	#NULL!	#NULL!	#NULL!	#NULL!
#NULL!	#NULL!	#NULL!	#NULL!	#NULL!	#NULL!	#NULL!	#NULL!	#NULL!	#NULL!	#NULL!	#NULL!
#NULL!	#NULL!	#NULL!	#NULL!	#NULL!	#NULL!	#NULL!	#NULL!	#NULL!	#NULL!	#NULL!	#NULL!
#NULL!	#NULL!	#NULL!	#NULL!	#NULL!	#NULL!	#NULL!	#NULL!	#NULL!	#NULL!	#NULL!	#NULL!
#NULL!	#NULL!	#NULL!	#NULL!	#NULL!	#NULL!	#NULL!	#NULL!	#NULL!	#NULL!	#NULL!	#NULL!
#NULL!	#NULL!	#NULL!	#NULL!	#NULL!	#NULL!	#NULL!	#NULL!	#NULL!	#NULL!	#NULL!	#NULL!
#NULL!	#NULL!	#NULL!	#NULL!	#NULL!	#NULL!	#NULL!	#NULL!	#NULL!	#NULL!	#NULL!	#NULL!
#NULL!	#NULL!	#NULL!	#NULL!	#NULL!	#NULL!	#NULL!	#NULL!	#NULL!	#NULL!	#NULL!	#NULL!
#NULL!	#NULL!	#NULL!	#NULL!	#NULL!	#NULL!	#NULL!	#NULL!	#NULL!	#NULL!	#NULL!	#NULL!
#NULL!	#NULL!	#NULL!	#NULL!	#NULL!	#NULL!	#NULL!	#NULL!	#NULL!	#NULL!	#NULL!	#NULL!
#NULL!	#NULL!	#NULL!	#NULL!	#NULL!	#NULL!	#NULL!	#NULL!	#NULL!	#NULL!	#NULL!	#NULL!
#NULL!	#NULL!	#NULL!	#NULL!	#NULL!	#NULL!	#NULL!	#NULL!	#NULL!	#NULL!	#NULL!	#NULL!
#NULL!	#NULL!	#NULL!	#NULL!	#NULL!	#NULL!	#NULL!	#NULL!	#NULL!	#NULL!	#NULL!	#NULL!
#NULL!	#NULL!	#NULL!	#NULL!	#NULL!	#NULL!	#NULL!	#NULL!	#NULL!	#NULL!	#NULL!	#NULL!
#NULL!	#NULL!	#NULL!	#NULL!	#NULL!	#NULL!	#NULL!	#NULL!	#NULL!	#NULL!	#NULL!	#NULL!
#NULL!	#NULL!	#NULL!	#NULL!	#NULL!	#NULL!	#NULL!	#NULL!	#NULL!	#NULL!	#NULL!	#NULL!
#NULL!	#NULL!	#NULL!	#NULL!	#NULL!	#NULL!	#NULL!	#NULL!	#NULL!	#NULL!	#NULL!	#NULL!
#NULL!	#NULL!	#NULL!	#NULL!	#NULL!	#NULL!	#NULL!	#NULL!	#NULL!	#NULL!	#NULL!	#NULL!
#NULL!	#NULL!	#NULL!	#NULL!	#NULL!	#NULL!	#NULL!	#NULL!	#NULL!	#NULL!	#NULL!	#NULL!
#NULL!	#NULL!	#NULL!	#NULL!	#NULL!	#NULL!	#NULL!	#NULL!	#NULL!	#NULL!	#NULL!	#NULL!
#NULL!	#NULL!	#NULL!	#NULL!	#NULL!	#NULL!	#NULL!	#NULL!	#NULL!	#NULL!	#NULL!	#NULL!
#NULL!	#NULL!	#NULL!	#NULL!	#NULL!	#NULL!	#NULL!	#NULL!	#NULL!	#NULL!	#NULL!	#NULL!
#NULL!	#NULL!	#NULL!	#NULL!	#NULL!	#NULL!	#NULL!	#NULL!	#NULL!	#NULL!	#NULL!	#NULL!
#NULL!	#NULL!	#NULL!	#NULL!	#NULL!	#NULL!	#NULL!	#NULL!	#NULL!	#NULL!	#NULL!	#NULL!
#NULL!	#NULL!	#NULL!	#NULL!	#NULL!	#NULL!	#NULL!	#NULL!	#NULL!	#NULL!	#NULL!	#NULL!
#NULL!	#NULL!	#NULL!	#NULL!	#NULL!	#NULL!	#NULL!	#NULL!	#NULL!	#NULL!	#NULL!	#NULL!
#NULL!	#NULL!	#NULL!	#NULL!	#NULL!	#NULL!	#NULL!	#NULL!	#NULL!	#NULL!	#NULL!	#NULL!
#NULL!	#NULL!	#NULL!	#NULL!	#NULL!	#NULL!	#NULL!	#NULL!	#NULL!	#NULL!	#NULL!	#NULL!
#NULL!	#NULL!	#NULL!	#NULL!	#NULL!	#NULL!	#NULL!	#NULL!	#NULL!	#NULL!	#NULL!	#NULL!
#NULL!	#NULL!	#NULL!	#NULL!	#NULL!	#NULL!	#NULL!	#NULL!	#NULL!	#NULL!	#NULL!	#NULL!
#NULL!	#NULL!	#NULL!	#NULL!	#NULL!	#NULL!	#NULL!	#NULL!	#NULL!	#NULL!	#NULL!	#NULL!
#NULL!	#NULL!	#NULL!	#NULL!	#NULL!	#NULL!	#NULL!	#NULL!	#NULL!	#NULL!	#NULL!	#NULL!
#NULL!	#NULL!	#NULL!	#NULL!	#NULL!	#NULL!	#NULL!	#NULL!	#NULL!	#NULL!	#NULL!	#NULL!
#NULL!	#NULL!	#NULL!	#NULL!	#NULL!	#NULL!	#NULL!	#NULL!	#NULL!	#NULL!	#NULL!	#NULL!
#NULL!	#NULL!	#NULL!	#NULL!	#NULL!	#NULL!	#NULL!	#NULL!	#NULL!	#NULL!	#NULL!	#NULL!
#NULL!	#NULL!	#NULL!	#NULL!	#NULL!	#NULL!	#NULL!	#NULL!	#NULL!	#NULL!	#NULL!	#NULL!
#NULL!	#NULL!	#NULL!	#NULL!	#NULL!	#NULL!	#NULL!	#NULL!	#NULL!	#NULL!	#NULL!	#NULL!
#NULL!	#NULL!	#NULL!	#NULL!	#NULL!	#NULL!	#NULL!	#NULL!	#NULL!	#NULL!	#NULL!	#NULL!
#NULL!	#NULL!	#NULL!	#NULL!	#NULL!	#NULL!	#NULL!	#NULL!	#NULL!	#NULL!	#NULL!	#NULL!
#NULL!	#NULL!	#NULL!	#NULL!	#NULL!	#NULL!	#NULL!	#NULL!	#NULL!	#NULL!	#NULL!	#NULL!
#NULL!	#NULL!	#NULL!	#NULL!	#NULL!	#NULL!	#NULL!	#NULL!	#NULL!	#NULL!	#NULL!	#NULL!
#NULL!	#NULL!	#NULL!	#NULL!	#NULL!	#NULL!	#NULL!	#NULL!	#NULL!	#NULL!	#NULL!	#NULL!
#NULL!	#NULL!	#NULL!	#NULL!	#NULL!	#NULL!	#NULL!	#NULL!	#NULL!	#NULL!	#NULL!	#NULL!
#NULL!	#NULL!	#NULL!	#NULL!	#NULL!	#NULL!	#NULL!	#NULL!	#NULL!	#NULL!	#NULL!	#NULL!
#NULL!	#NULL!	#NULL!	#NULL!	#NULL!	#NULL!	#NULL!	#NULL!	#NULL!	#NULL!	#NULL!	#NULL!
#NULL!	#NULL!	#NULL!	#NULL!	#NULL!	#NULL!	#NULL!	#NULL!	#NULL!	#NULL!	#NULL!	#NULL!
#NULL!	#NULL!	#NULL!	#NULL!	#NULL!	#NULL!	#NULL!	#NULL!	#NULL!	#NULL!	#NULL!	#NULL!
#NULL!	#NULL!	#NULL!	#NULL!	#NULL!	#NULL!	#NULL!	#NULL!	#NULL!	#NULL!	#NULL!	#NULL!
#NULL!	#NULL!	#NULL!	#NULL!	#NULL!	#NULL!	#NULL!	#NULL!	#NULL!	#NULL!	#NULL!	#NULL!
#NULL!	#NULL!	#NULL!	#NULL!	#NULL!	#NULL!	#NULL!	#NULL!	#NULL!	#NULL!	#NULL!	#NULL!
#NULL!	#NULL!	#NULL!	#NULL!	#NULL!	#NULL!	#NULL!	#NULL!	#NULL!	#NULL!	#NULL!	#NULL!
#NULL!	#NULL!	#NULL!	#NULL!	#NULL!	#NULL!	#NULL!	#NULL!	#NULL!	#NULL!	#NULL!	#NULL!
#NULL!	#NULL!	#NULL!	#NULL!	#NULL!	#NULL!	#NULL!	#NULL!	#NULL!	#NULL!	#NULL!	#NULL!
#NULL!	#NULL!	#NULL!	#NULL!	#NULL!	#NULL!	#NULL!	#NULL!	#NULL!	#NULL!	#NULL!	#NULL!
#NULL!	#NULL!	#NULL!	#NULL!	#NULL!	#NULL!	#NULL!	#NULL!	#NULL!	#NULL!	#NULL!	#NULL!
#NULL!	#NULL!	#NULL!	#NULL!	#NULL!	#NULL!	#NULL!	#NULL!	#NULL!	#NULL!	#NULL!	#NULL!
#NULL!	#NULL!	#NULL!	#NULL!	#NULL!	#NULL!	#NULL!	#NULL!	#NULL!	#NULL!	#NULL!	#NULL!
#NULL!	#NULL!	#NULL!	#NULL!	#NULL!	#NULL!	#NULL!	#NULL!	#NULL!	#NULL!	#NULL!	#NULL!
#NULL!	#NULL!	#NULL!	#NULL!	#NULL!	#NULL!	#NULL!	#NULL!	#NULL!	#NULL!	#NULL!	#NULL!
#NULL!	#NULL!	#NULL!	#NULL!	#NULL!	#NULL!	#NULL!	#NULL!	#NULL!	#NULL!	#NULL!	#NULL!
#NULL!	#NULL!	#NULL!	#NULL!	#NULL!	#NULL!	#NULL!	#NULL!	#NULL!	#NULL!	#NULL!	#NULL!
#NULL!	#NULL!	#NULL!	#NULL!	#NULL!	#NULL!	#NULL!	#NULL!	#NULL!	#NULL!	#NULL!	#NULL!
#NULL!	#NULL!	#NULL!	#NULL!	#NULL!	#NULL!	#NULL!	#NULL!	#NULL!	#NULL!	#NULL!	#NULL!
#NULL!	#NULL!	#NULL!	#NULL!	#NULL!	#NULL!	#NULL!	#NULL!	#NULL!	#NULL!	#NULL!	#NULL!
#NULL!	#NULL!	#NULL!	#NULL!	#NULL!	#NULL!	#NULL!	#NULL!	#NULL!	#NULL!	#NULL!	#NULL!
#NULL!	#NULL!	#NULL!	#NULL!	#NULL!	#NULL!	#NULL!	#NULL!	#NULL!	#NULL!	#NULL!	#NULL!
#NULL!	#NULL!	#NULL!	#NULL!	#NULL!	#NULL!	#NULL!	#NULL!	#NULL!	#NULL!	#NULL!	#NULL!
#NULL!	#NULL!	#NULL!	#NULL!	#NULL!	#NULL!	#NULL!	#NULL!	#NULL!	#NULL!	#NULL!	#NULL!
#NULL!	#NULL!	#NULL!	#NULL!	#NULL!	#NULL!	#NULL!	#NULL!	#NULL!	#NULL!	#NULL!	#NULL!
#NULL!	#NULL!	#NULL!	#NULL!	#NULL!	#NULL!	#NULL!	#NULL!	#NULL!	#NULL!	#NULL!	#NULL!
#NULL!	#NULL!	#NULL!	#NULL!	#NULL!	#NULL!	#NULL!	#NULL!	#NULL!	#NULL!	#NULL!	#NULL!
#NULL!	#NULL!	#NULL!	#NULL!	#NULL!	#NULL!	#NULL!	#NULL!	#NULL!	#NULL!	#NULL!	#NULL!
#NULL!	#NULL!	#NULL!	#NULL!	#NULL!	#NULL!	#NULL!	#NULL!	#NULL!	#NULL!	#NULL!	#NULL!
#NULL!	#NULL!	#NULL!	#NULL!	#NULL!	#NULL!	#NULL!	#NULL!	#NULL!	#NULL!	#NULL!	#NULL!
#NULL!	#NULL!	#NULL!	#NULL!	#NULL!	#NULL!	#NULL!	#NULL!	#NULL!	#NULL!	#NULL!	#NULL!
#NULL!	#NULL!	#NULL!	#NULL!	#NULL!	#NULL!	#NULL!	#NULL!	#NULL!	#NULL!	#NULL!	#NULL!
#NULL!	#NULL!	#NULL!	#NULL!	#NULL!	#NULL!	#NULL!	#NULL!	#NULL!	#NULL!	#NULL!	#NULL!
#NULL!	#NULL!	#NULL!	#NULL!	#NULL!	#NULL!	#NULL!	#NULL!	#NULL!	#NULL!	#NULL!	#NULL!
#NULL!	#NULL!	#NULL!	#NULL!	#NULL!	#NULL!	#NULL!	#NULL!	#NULL!	#NULL!	#NULL!	#NULL!
#NULL!	#NULL!	#NULL!	#NULL!	#NULL!	#NULL!	#NULL!	#NULL!	#NULL!	#NULL!	#NULL!	#NULL!
#NULL!	#NULL!	#NULL!	#NULL!	#NULL!	#NULL!	#NULL!	#NULL!	#NULL!	#NULL!	#NULL!	#NULL!
#NULL!	#NULL!	#NULL!	#NULL!	#NULL!	#NULL!	#NULL!	#NULL!	#NULL!	#NULL!	#NULL!	#NULL!
#NULL!	#NULL!	#NULL!	#NULL!	#NULL!	#NULL!	#NULL!	#NULL!	#NULL!	#NULL!	#NULL!	#NULL!
#NULL!	#NULL!	#NULL!	#NULL!	#NULL!	#NULL!	#NULL!	#NULL!	#NULL!	#NULL!	#NULL!	#NULL!
#NULL!	#NULL!	#NULL!	#NULL!	#NULL!	#NULL!	#NULL!	#NULL!	#NULL!	#NULL!	#NULL!	#NULL!
#NULL!	#NULL!	#NULL!	#NULL!	#NULL!	#NULL!	#NULL!	#NULL!	#NULL!	#NULL!	#NULL!	#NULL!
#NULL!	#NULL!	#NULL!	#NULL!	#NULL!	#NULL!	#NULL!	#NULL!	#NULL!	#NULL!	#NULL!	#NULL!
#NULL!	#NULL!	#NULL!	#NULL!	#NULL!	#NULL!	#NULL!	#NULL!	#NULL!	#NULL!	#NULL!	#NULL!
#NULL!	#NULL!	#NULL!	#NULL!	#NULL!	#NULL!	#NULL!	#NULL!	#NULL!	#NULL!	#NULL!	#NULL!
#NULL!	#NULL!	#NULL!	#NULL!	#NULL!	#NULL!	#NULL!	#NULL!	#NULL!	#NULL!	#NULL!	#NULL!
#NULL!	#NULL!	#NULL!	#NULL!	#NULL!	#NULL!	#NULL!	#NULL!	#NULL!	#NULL!	#NULL!	#NULL!
#NULL!	#NULL!	#NULL!	#NULL!	#NULL!	#NULL!	#NULL!	#NULL!	#NULL!	#NULL!	#NULL!	#NULL!
#NULL!	#NULL!	#NULL!	#NULL!	#NULL!	#NULL!	#NULL!	#NULL!	#NULL!	#NULL!	#NULL!	#NULL!
#NULL!	#NULL!	#NULL!	#NULL!	#NULL!	#NULL!	#NULL!	#NULL!	#NULL!	#NULL!	#NULL!	#NULL!
#NULL!	#NULL!	#NULL!	#NULL!	#NULL!	#NULL!	#NULL!	#NULL!	#NULL!	#NULL!	#NULL!	#NULL!
#NULL!	#NULL!	#NULL!	#NULL!	#NULL!	#NULL!	#NULL!	#NULL!	#NULL!	#NULL!	#NULL!	#NULL!
#NULL!	#NULL!	#NULL!	#NULL!	#NULL!	#NULL!	#NULL!	#NULL!	#NULL!	#NULL!	#NULL!	#NULL!
#NULL!	#NULL!	#NULL!	#NULL!	#NULL!	#NULL!	#NULL!	#NULL!	#NULL!	#NULL!	#NULL!	#NULL!
#NULL!	#NULL!	#NULL!	#NULL!	#NULL!	#NULL!	#NULL!	#NULL!	#NULL!	#NULL!	#NULL!	#NULL!
#NULL!	#NULL!	#NULL!	#NULL!	#NULL!	#NULL!	#NULL!	#NULL!	#NULL!	#NULL!	#NULL!	#NULL!
#NULL!	#NULL!	#NULL!	#NULL!	#NULL!	#NULL!	#NULL!	#NULL!	#NULL!	#NULL!	#NULL!	#NULL!
#NULL!	#NULL!	#NULL!	#NULL!	#NULL!	#NULL!	#NULL!	#NULL!	#NULL!	#NULL!	#NULL!	#NULL!
#NULL!	#NULL!	#NULL!	#NULL!	#NULL!	#NULL!	#NULL!	#NULL!	#NULL!	#NULL!	#NULL!	#NULL!
#NULL!	#NULL!	#NULL!	#NULL!	#NULL!	#NULL!	#NULL!	#NULL!	#NULL!	#NULL!	#NULL!	#NULL!
#NULL!	#NULL!	#NULL!	#NULL!	#NULL!	#NULL!	#NULL!	#NULL!	#NULL!	#NULL!	#NULL!	#NULL!
#NULL!	#NULL!	#NULL!	#NULL!	#NULL!	#NULL!	#NULL!	#NULL!	#NULL!	#NULL!	#NULL!	#NULL!
#NULL!	#NULL!	#NULL!	#NULL!	#NULL!	#NULL!	#NULL!	#NULL!	#NULL!	#NULL!	#NULL!	#NULL!
#NULL!	#NULL!	#NULL!	#NULL!	#NULL!	#NULL!	#NULL!	#NULL!	#NULL!	#NULL!	#NULL!	#NULL!
#NULL!	#NULL!	#NULL!	#NULL!	#NULL!	#NULL!	#NULL!	#NULL!	#NULL!	#NULL!	#NULL!	#NULL!
#NULL!	#NULL!	#NULL!	#NULL!	#NULL!	#NULL!	#NULL!	#NULL!	#NULL!	#NULL!	#NULL!	#NULL!
#NULL!	#NULL!	#NULL!	#NULL!	#NULL!	#NULL!	#NULL!	#NULL!	#NULL!	#NULL!	#NULL!	#NULL!
#NULL!	#NULL!	#NULL!	#NULL!	#NULL!	#NULL!	#NULL!	#NULL!	#NULL!	#NULL!	#NULL!	#NULL!
#NULL!	#NULL!	#NULL!	#NULL!	#NULL!	#NULL!	#NULL!	#NULL!	#NULL!	#NULL!	#NULL!	#NULL!
#NULL!	#NULL!	#NULL!	#NULL!	#NULL!	#NULL!	#NULL!	#NULL!	#NULL!	#NULL!	#NULL!	#NULL!
#NULL!	#NULL!	#NULL!	#NULL!	#NULL!	#NULL!	#NULL!	#NULL!	#NULL!	#NULL!	#NULL!	#NULL!
#NULL!	#NULL!	#NULL!	#NULL!	#NULL!	#NULL!	#NULL!	#NULL!	#NULL!	#NULL!	#NULL!	#NULL!
#NULL!	#NULL!	#NULL!	#NULL!	#NULL!	#NULL!	#NULL!	#NULL!	#NULL!	#NULL!	#NULL!	#NULL!
#NULL!	#NULL!	#NULL!	#NULL!	#NULL!	#NULL!	#NULL!	#NULL!	#NULL!	#NULL!	#NULL!	#NULL!
#NULL!	#NULL!	#NULL!	#NULL!	#NULL!	#NULL!	#NULL!	#NULL!	#NULL!	#NULL!	#NULL!	#NULL!
#NULL!	#NULL!	#NULL!	#NULL!	#NULL!	#NULL!	#NULL!	#NULL!	#NULL!	#NULL!	#NULL!	#NULL!
#NULL!	#NULL!	#NULL!	#NULL!	#NULL!	#NULL!	#NULL!	#NULL!	#NULL!	#NULL!	#NULL!	#NULL!
#NULL!	#NULL!	#NULL!	#NULL!	#NULL!	#NULL!	#NULL!	#NULL!	#NULL!	#NULL!	#NULL!	#NULL!
#NULL!	#NULL!	#NULL!	#NULL!	#NULL!	#NULL!	#NULL!	#NULL!	#NULL!	#NULL!	#NULL!	#NULL!
#NULL!	#NULL!	#NULL!	#NULL!	#NULL!	#NULL!	#NULL!	#NULL!	#NULL!	#NULL!	#NULL!	#NULL!
#NULL!	#NULL!	#NULL!	#NULL!	#NULL!	#NULL!	#NULL!	#NULL!	#NULL!	#NULL!	#NULL!	#NULL!
#NULL!	#NULL!	#NULL!	#NULL!	#NULL!	#NULL!	#NULL!	#NULL!	#NULL!	#NULL!	#NULL!	#NULL!
#NULL!	#NULL!	#NULL!	#NULL!	#NULL!	#NULL!	#NULL!	#NULL!	#NULL!	#NULL!	#NULL!	#NULL!
#NULL!	#NULL!	#NULL!	#NULL!	#NULL!	#NULL!	#NULL!	#NULL!	#NULL!	#NULL!	#NULL!	#NULL!
#NULL!	#NULL!	#NULL!	#NULL!	#NULL!	#NULL!	#NULL!	#NULL!	#NULL!	#NULL!	#NULL!	#NULL!
#NULL!	#NULL!	#NULL!	#NULL!	#NULL!	#NULL!	#NULL!	#NULL!	#NULL!	#NULL!	#NULL!	#NULL!
#NULL!	#NULL!	#NULL!	#NULL!	#NULL!	#NULL!	#NULL!	#NULL!	#NULL!	#NULL!	#NULL!	#NULL!
#NULL!	#NULL!	#NULL!	#NULL!	#NULL!	#NULL!	#NULL!	#NULL!	#NULL!	#NULL!	#NULL!	#NULL!
#NULL!	#NULL!	#NULL!	#NULL!	#NULL!	#NULL!	#NULL!	#NULL!	#NULL!	#NULL!	#NULL!	#NULL!
#NULL!	#NULL!	#NULL!	#NULL!	#NULL!	#NULL!	#NULL!	#NULL!	#NULL!	#NULL!	#NULL!	#NULL!
#NULL!	#NULL!	#NULL!	#NULL!	#NULL!	#NULL!	#NULL!	#NULL!	#NULL!	#NULL!	#NULL!	#NULL!
#NULL!	#NULL!	#NULL!	#NULL!	#NULL!	#NULL!	#NULL!	#NULL!	#NULL!	#NULL!	#NULL!	#NULL!
#NULL!	#NULL!	#NULL!	#NULL!	#NULL!	#NULL!	#NULL!	#NULL!	#NULL!	#NULL!	#NULL!	#NULL!
#NULL!	#NULL!	#NULL!	#NULL!	#NULL!	#NULL!	#NULL!	#NULL!	#NULL!	#NULL!	#NULL!	#NULL!
#NULL!	#NULL!	#NULL!	#NULL!	#NULL!	#NULL!	#NULL!	#NULL!	#NULL!	#NULL!	#NULL!	#NULL!
#NULL!	#NULL!	#NULL!	#NULL!	#NULL!	#NULL!	#NULL!	#NULL!	#NULL!	#NULL!	#NULL!	#NULL!
#NULL!	#NULL!	#NULL!	#NULL!	#NULL!	#NULL!	#NULL!	#NULL!	#NULL!	#NULL!	#NULL!	#NULL!
#NULL!	#NULL!	#NULL!	#NULL!	#NULL!	#NULL!	#NULL!	#NULL!	#NULL!	#NULL!	#NULL!	#NULL!
#NULL!	#NULL!	#NULL!	#NULL!	#NULL!	#NULL!	#NULL!	#NULL!	#NULL!	#NULL!	#NULL!	#NULL!
#NULL!	#NULL!	#NULL!	#NULL!	#NULL!	#NULL!	#NULL!	#NULL!	#NULL!	#NULL!	#NULL!	#NULL!
#NULL!	#NULL!	#NULL!	#NULL!	#NULL!	#NULL!	#NULL!	#NULL!	#NULL!	#NULL!	#NULL!	#NULL!
#NULL!	#NULL!	#NULL!	#NULL!	#NULL!	#NULL!	#NULL!	#NULL!	#NULL!	#NULL!	#NULL!	#NULL!
#NULL!	#NULL!	#NULL!	#NULL!	#NULL!	#NULL!	#NULL!	#NULL!	#NULL!	#NULL!	#NULL!	#NULL!
#NULL!	#NULL!	#NULL!	#NULL!	#NULL!	#NULL!	#NULL!	#NULL!	#NULL!	#NULL!	#NULL!	#NULL!
#NULL!	#NULL!	#NULL!	#NULL!	#NULL!	#NULL!	#NULL!	#NULL!	#NULL!	#NULL!	#NULL!	#NULL!
#NULL!	#NULL!	#NULL!	#NULL!	#NULL!	#NULL!	#NULL!	#NULL!	#NULL!	#NULL!	#NULL!	#NULL!
#NULL!	#NULL!	#NULL!	#NULL!	#NULL!	#NULL!	#NULL!	#NULL!	#NULL!	#NULL!	#NULL!	#NULL!
#NULL!	#NULL!	#NULL!	#NULL!	#NULL!	#NULL!	#NULL!	#NULL!	#NULL!	#NULL!	#NULL!	#NULL!
#NULL!	#NULL!	#NULL!	#NULL!	#NULL!	#NULL!	#NULL!	#NULL!	#NULL!	#NULL!	#NULL!	#NULL!
#NULL!	#NULL!	#NULL!	#NULL!	#NULL!	#NULL!	#NULL!	#NULL!	#NULL!	#NULL!	#NULL!	#NULL!
#NULL!	#NULL!	#NULL!	#NULL!	#NULL!	#NULL!	#NULL!	#NULL!	#NULL!	#NULL!	#NULL!	#NULL!
#NULL!	#NULL!	#NULL!	#NULL!	#NULL!	#NULL!	#NULL!	#NULL!	#NULL!	#NULL!	#NULL!	#NULL!
#NULL!	#NULL!	#NULL!	#NULL!	#NULL!	#NULL!	#NULL!	#NULL!	#NULL!	#NULL!	#NULL!	#NULL!
#NULL!	#NULL!	#NULL!	#NULL!	#NULL!	#NULL!	#NULL!	#NULL!	#NULL!	#NULL!	#NULL!	#NULL!
#NULL!	#NULL!	#NULL!	#NULL!	#NULL!	#NULL!	#NULL!	#NULL!	#NULL!	#NULL!	#NULL!	#NULL!
#NULL!	#NULL!	#NULL!	#NULL!	#NULL!	#NULL!	#NULL!	#NULL!	#NULL!	#NULL!	#NULL!	#NULL!
#NULL!	#NULL!	#NULL!	#NULL!	#NULL!	#NULL!	#NULL!	#NULL!	#NULL!	#NULL!	#NULL!	#NULL!
#NULL!	#NULL!	#NULL!	#NULL!	#NULL!	#NULL!	#NULL!	#NULL!	#NULL!	#NULL!	#NULL!	#NULL!
#NULL!	#NULL!	#NULL!	#NULL!	#NULL!	#NULL!	#NULL!	#NULL!	#NULL!	#NULL!	#NULL!	#NULL!
#NULL!	#NULL!	#NULL!	#NULL!	#NULL!	#NULL!	#NULL!	#NULL!	#NULL!	#NULL!	#NULL!	#NULL!
#NULL!	#NULL!	#NULL!	#NULL!	#NULL!	#NULL!	#NULL!	#NULL!	#NULL!	#NULL!	#NULL!	#NULL!
#NULL!	#NULL!	#NULL!	#NULL!	#NULL!	#NULL!	#NULL!	#NULL!	#NULL!	#NULL!	#NULL!	#NULL!
#NULL!	#NULL!	#NULL!	#NULL!	#NULL!	#NULL!	#NULL!	#NULL!	#NULL!	#NULL!	#NULL!	#NULL!
#NULL!	#NULL!	#NULL!	#NULL!	#NULL!	#NULL!	#NULL!	#NULL!	#NULL!	#NULL!	#NULL!	#NULL!
#NULL!	#NULL!	#NULL!	#NULL!	#NULL!	#NULL!	#NULL!	#NULL!	#NULL!	#NULL!	#NULL!	#NULL!
#NULL!	#NULL!	#NULL!	#NULL!	#NULL!	#NULL!	#NULL!	#NULL!	#NULL!	#NULL!	#NULL!	#NULL!
#NULL!	#NULL!	#NULL!	#NULL!	#NULL!	#NULL!	#NULL!	#NULL!	#NULL!	#NULL!	#NULL!	#NULL!
#NULL!	#NULL!	#NULL!	#NULL!	#NULL!	#NULL!	#NULL!	#NULL!	#NULL!	#NULL!	#NULL!	#NULL!
#NULL!	#NULL!	#NULL!	#NULL!	#NULL!	#NULL!	#NULL!	#NULL!	#NULL!	#NULL!	#NULL!	#NULL!
#NULL!	#NULL!	#NULL!	#NULL!	#NULL!	#NULL!	#NULL!	#NULL!	#NULL!	#NULL!	#NULL!	#NULL!
#NULL!	#NULL!	#NULL!	#NULL!	#NULL!	#NULL!	#NULL!	#NULL!	#NULL!	#NULL!	#NULL!	#NULL!
#NULL!	#NULL!	#NULL!	#NULL!	#NULL!	#NULL!	#NULL!	#NULL!	#NULL!	#NULL!	#NULL!	#NULL!
#NULL!	#NULL!	#NULL!	#NULL!	#NULL!	#NULL!	#NULL!	#NULL!	#NULL!	#NULL!	#NULL!	#NULL!
#NULL!	#NULL!	#NULL!	#NULL!	#NULL!	#NULL!	#NULL!	#NULL!	#NULL!	#NULL!	#NULL!	#NULL!
#NULL!	#NULL!	#NULL!	#NULL!	#NULL!	#NULL!	#NULL!	#NULL!	#NULL!	#NULL!	#NULL!	#NULL!
#NULL!	#NULL!	#NULL!	#NULL!	#NULL!	#NULL!	#NULL!	#NULL!	#NULL!	#NULL!	#NULL!	#NULL!
#NULL!	#NULL!	#NULL!	#NULL!	#NULL!	#NULL!	#NULL!	#NULL!	#NULL!	#NULL!	#NULL!	#NULL!
#NULL!	#NULL!	#NULL!	#NULL!	#NULL!	#NULL!	#NULL!	#NULL!	#NULL!	#NULL!	#NULL!	#NULL!
#NULL!	#NULL!	#NULL!	#NULL!	#NULL!	#NULL!	#NULL!	#NULL!	#NULL!	#NULL!	#NULL!	#NULL!
#NULL!	#NULL!	#NULL!	#NULL!	#NULL!	#NULL!	#NULL!	#NULL!	#NULL!	#NULL!	#NULL!	#NULL!
#NULL!	#NULL!	#NULL!	#NULL!	#NULL!	#NULL!	#NULL!	#NULL!	#NULL!	#NULL!	#NULL!	#NULL!
#NULL!	#NULL!	#NULL!	#NULL!	#NULL!	#NULL!	#NULL!	#NULL!	#NULL!	#NULL!	#NULL!	#NULL!
#NULL!	#NULL!	#NULL!	#NULL!	#NULL!	#NULL!	#NULL!	#NULL!	#NULL!	#NULL!	#NULL!	#NULL!
#NULL!	#NULL!	#NULL!	#NULL!	#NULL!	#NULL!	#NULL!	#NULL!	#NULL!	#NULL!	#NULL!	#NULL!
#NULL!	#NULL!	#NULL!	#NULL!	#NULL!	#NULL!	#NULL!	#NULL!	#NULL!	#NULL!	#NULL!	#NULL!
#NULL!	#NULL!	#NULL!	#NULL!	#NULL!	#NULL!	#NULL!	#NULL!	#NULL!	#NULL!	#NULL!	#NULL!
#NULL!	#NULL!	#NULL!	#NULL!	#NULL!	#NULL!	#NULL!	#NULL!	#NULL!	#NULL!	#NULL!	#NULL!
#NULL!	#NULL!	#NULL!	#NULL!	#NULL!	#NULL!	#NULL!	#NULL!	#NULL!	#NULL!	#NULL!	#NULL!
#NULL!	#NULL!	#NULL!	#NULL!	#NULL!	#NULL!	#NULL!	#NULL!	#NULL!	#NULL!	#NULL!	#NULL!
#NULL!	#NULL!	#NULL!	#NULL!	#NULL!	#NULL!	#NULL!	#NULL!	#NULL!	#NULL!	#NULL!	#NULL!
#NULL!	#NULL!	#NULL!	#NULL!	#NULL!	#NULL!	#NULL!	#NULL!	#NULL!	#NULL!	#NULL!	#NULL!
#NULL!	#NULL!	#NULL!	#NULL!	#NULL!	#NULL!	#NULL!	#NULL!	#NULL!	#NULL!	#NULL!	#NULL!
#NULL!	#NULL!	#NULL!	#NULL!	#NULL!	#NULL!	#NULL!	#NULL!	#NULL!	#NULL!	#NULL!	#NULL!
#NULL!	#NULL!	#NULL!	#NULL!	#NULL!	#NULL!	#NULL!	#NULL!	#NULL!	#NULL!	#NULL!	#NULL!
#NULL!	#NULL!	#NULL!	#NULL!	#NULL!	#NULL!	#NULL!	#NULL!	#NULL!	#NULL!	#NULL!	#NULL!
#NULL!	#NULL!	#NULL!	#NULL!	#NULL!	#NULL!	#NULL!	#NULL!	#NULL!	#NULL!	#NULL!	#NULL!
#NULL!	#NULL!	#NULL!	#NULL!	#NULL!	#NULL!	#NULL!	#NULL!	#NULL!	#NULL!	#NULL!	#NULL!
#NULL!	#NULL!	#NULL!	#NULL!	#NULL!	#NULL!	#NULL!	#NULL!	#NULL!	#NULL!	#NULL!	#NULL!
#NULL!	#NULL!	#NULL!	#NULL!	#NULL!	#NULL!	#NULL!	#NULL!	#NULL!	#NULL!	#NULL!	#NULL!
#NULL!	#NULL!	#NULL!	#NULL!	#NULL!	#NULL!	#NULL!	#NULL!	#NULL!	#NULL!	#NULL!	#NULL!
#NULL!	#NULL!	#NULL!	#NULL!	#NULL!	#NULL!	#NULL!	#NULL!	#NULL!	#NULL!	#NULL!	#NULL!
#NULL!	#NULL!	#NULL!	#NULL!	#NULL!	#NULL!	#NULL!	#NULL!	#NULL!	#NULL!	#NULL!	#NULL!
#NULL!	#NULL!	#NULL!	#NULL!	#NULL!	#NULL!	#NULL!	#NULL!	#NULL!	#NULL!	#NULL!	#NULL!
#NULL!	#NULL!	#NULL!	#NULL!	#NULL!	#NULL!	#NULL!	#NULL!	#NULL!	#NULL!	#NULL!	#NULL!
#NULL!	#NULL!	#NULL!	#NULL!	#NULL!	#NULL!	#NULL!	#NULL!	#NULL!	#NULL!	#NULL!	#NULL!
#NULL!	#NULL!	#NULL!	#NULL!	#NULL!	#NULL!	#NULL!	#NULL!	#NULL!	#NULL!	#NULL!	#NULL!
#NULL!	#NULL!	#NULL!	#NULL!	#NULL!	#NULL!	#NULL!	#NULL!	#NULL!	#NULL!	#NULL!	#NULL!
#NULL!	#NULL!	#NULL!	#NULL!	#NULL!	#NULL!	#NULL!	#NULL!	#NULL!	#NULL!	#NULL!	#NULL!
#NULL!	#NULL!	#NULL!	#NULL!	#NULL!	#NULL!	#NULL!	#NULL!	#NULL!	#NULL!	#NULL!	#NULL!
#NULL!	#NULL!	#NULL!	#NULL!	#NULL!	#NULL!	#NULL!	#NULL!	#NULL!	#NULL!	#NULL!	#NULL!
#NULL!	#NULL!	#NULL!	#NULL!	#NULL!	#NULL!	#NULL!	#NULL!	#NULL!	#NULL!	#NULL!	#NULL!
#NULL!	#NULL!	#NULL!	#NULL!	#NULL!	#NULL!	#NULL!	#NULL!	#NULL!	#NULL!	#NULL!	#NULL!
#NULL!	#NULL!	#NULL!	#NULL!	#NULL!	#NULL!	#NULL!	#NULL!	#NULL!	#NULL!	#NULL!	#NULL!
#NULL!	#NULL!	#NULL!	#NULL!	#NULL!	#NULL!	#NULL!	#NULL!	#NULL!	#NULL!	#NULL!	#NULL!
#NULL!	#NULL!	#NULL!	#NULL!	#NULL!	#NULL!	#NULL!	#NULL!	#NULL!	#NULL!	#NULL!	#NULL!
#NULL!	#NULL!	#NULL!	#NULL!	#NULL!	#NULL!	#NULL!	#NULL!	#NULL!	#NULL!	#NULL!	#NULL!
#NULL!	#NULL!	#NULL!	#NULL!	#NULL!	#NULL!	#NULL!	#NULL!	#NULL!	#NULL!	#NULL!	#NULL!
#NULL!	#NULL!	#NULL!	#NULL!	#NULL!	#NULL!	#NULL!	#NULL!	#NULL!	#NULL!	#NULL!	#NULL!
#NULL!	#NULL!	#NULL!	#NULL!	#NULL!	#NULL!	#NULL!	#NULL!	#NULL!	#NULL!	#NULL!	#NULL!
#NULL!	#NULL!	#NULL!	#NULL!	#NULL!	#NULL!	#NULL!	#NULL!	#NULL!	#NULL!	#NULL!	#NULL!
#NULL!	#NULL!	#NULL!	#NULL!	#NULL!	#NULL!	#NULL!	#NULL!	#NULL!	#NULL!	#NULL!	#NULL!
#NULL!	#NULL!	#NULL!	#NULL!	#NULL!	#NULL!	#NULL!	#NULL!	#NULL!	#NULL!	#NULL!	#NULL!
#NULL!	#NULL!	#NULL!	#NULL!	#NULL!	#NULL!	#NULL!	#NULL!	#NULL!	#NULL!	#NULL!	#NULL!
#NULL!	#NULL!	#NULL!	#NULL!	#NULL!	#NULL!	#NULL!	#NULL!	#NULL!	#NULL!	#NULL!	#NULL!
#NULL!	#NULL!	#NULL!	#NULL!	#NULL!	#NULL!	#NULL!	#NULL!	#NULL!	#NULL!	#NULL!	#NULL!
#NULL!	#NULL!	#NULL!	#NULL!	#NULL!	#NULL!	#NULL!	#NULL!	#NULL!	#NULL!	#NULL!	#NULL!
#NULL!	#NULL!	#NULL!	#NULL!	#NULL!	#NULL!	#NULL!	#NULL!	#NULL!	#NULL!	#NULL!	#NULL!
#NULL!	#NULL!	#NULL!	#NULL!	#NULL!	#NULL!	#NULL!	#NULL!	#NULL!	#NULL!	#NULL!	#NULL!
#NULL!	#NULL!	#NULL!	#NULL!	#NULL!	#NULL!	#NULL!	#NULL!	#NULL!	#NULL!	#NULL!	#NULL!
#NULL!	#NULL!	#NULL!	#NULL!	#NULL!	#NULL!	#NULL!	#NULL!	#NULL!	#NULL!	#NULL!	#NULL!
#NULL!	#NULL!	#NULL!	#NULL!	#NULL!	#NULL!	#NULL!	#NULL!	#NULL!	#NULL!	#NULL!	#NULL!
#NULL!	#NULL!	#NULL!	#NULL!	#NULL!	#NULL!	#NULL!	#NULL!	#NULL!	#NULL!	#NULL!	#NULL!
#NULL!	#NULL!	#NULL!	#NULL!	#NULL!	#NULL!	#NULL!	#NULL!	#NULL!	#NULL!	#NULL!	#NULL!
#NULL!	#NULL!	#NULL!	#NULL!	#NULL!	#NULL!	#NULL!	#NULL!	#NULL!	#NULL!	#NULL!	#NULL!
#NULL!	#NULL!	#NULL!	#NULL!	#NULL!	#NULL!	#NULL!	#NULL!	#NULL!	#NULL!	#NULL!	#NULL!
#NULL!	#NULL!	#NULL!	#NULL!	#NULL!	#NULL!	#NULL!	#NULL!	#NULL!	#NULL!	#NULL!	#NULL!
#NULL!	#NULL!	#NULL!	#NULL!	#NULL!	#NULL!	#NULL!	#NULL!	#NULL!	#NULL!	#NULL!	#NULL!
#NULL!	#NULL!	#NULL!	#NULL!	#NULL!	#NULL!	#NULL!	#NULL!	#NULL!	#NULL!	#NULL!	#NULL!
#NULL!	#NULL!	#NULL!	#NULL!	#NULL!	#NULL!	#NULL!	#NULL!	#NULL!	#NULL!	#NULL!	#NULL!
#NULL!	#NULL!	#NULL!	#NULL!	#NULL!	#NULL!	#NULL!	#NULL!	#NULL!	#NULL!	#NULL!	#NULL!
#NULL!	#NULL!	#NULL!	#NULL!	#NULL!	#NULL!	#NULL!	#NULL!	#NULL!	#NULL!	#NULL!	#NULL!
#NULL!	#NULL!	#NULL!	#NULL!	#NULL!	#NULL!	#NULL!	#NULL!	#NULL!	#NULL!	#NULL!	#NULL!
#NULL!	#NULL!	#NULL!	#NULL!	#NULL!	#NULL!	#NULL!	#NULL!	#NULL!	#NULL!	#NULL!	#NULL!
#NULL!	#NULL!	#NULL!	#NULL!	#NULL!	#NULL!	#NULL!	#NULL!	#NULL!	#NULL!	#NULL!	#NULL!
#NULL!	#NULL!	#NULL!	#NULL!	#NULL!	#NULL!	#NULL!	#NULL!	#NULL!	#NULL!	#NULL!	#NULL!
#NULL!	#NULL!	#NULL!	#NULL!	#NULL!	#NULL!	#NULL!	#NULL!	#NULL!	#NULL!	#NULL!	#NULL!
#NULL!	#NULL!	#NULL!	#NULL!	#NULL!	#NULL!	#NULL!	#NULL!	#NULL!	#NULL!	#NULL!	#NULL!
#NULL!	#NULL!	#NULL!	#NULL!	#NULL!	#NULL!	#NULL!	#NULL!	#NULL!	#NULL!	#NULL!	#NULL!
#NULL!	#NULL!	#NULL!	#NULL!	#NULL!	#NULL!	#NULL!	#NULL!	#NULL!	#NULL!	#NULL!	#NULL!
#NULL!	#NULL!	#NULL!	#NULL!	#NULL!	#NULL!	#NULL!	#NULL!	#NULL!	#NULL!	#NULL!	#NULL!
#NULL!	#NULL!	#NULL!	#NULL!	#NULL!	#NULL!	#NULL!	#NULL!	#NULL!	#NULL!	#NULL!	#NULL!
#NULL!	#NULL!	#NULL!	#NULL!	#NULL!	#NULL!	#NULL!	#NULL!	#NULL!	#NULL!	#NULL!	#NULL!
#NULL!	#NULL!	#NULL!	#NULL!	#NULL!	#NULL!	#NULL!	#NULL!	#NULL!	#NULL!	#NULL!	#NULL!
#NULL!	#NULL!	#NULL!	#NULL!	#NULL!	#NULL!	#NULL!	#NULL!	#NULL!	#NULL!	#NULL!	#NULL!
#NULL!	#NULL!	#NULL!	#NULL!	#NULL!	#NULL!	#NULL!	#NULL!	#NULL!	#NULL!	#NULL!	#NULL!
#NULL!	#NULL!	#NULL!	#NULL!	#NULL!	#NULL!	#NULL!	#NULL!	#NULL!	#NULL!	#NULL!	#NULL!
#NULL!	#NULL!	#NULL!	#NULL!	#NULL!	#NULL!	#NULL!	#NULL!	#NULL!	#NULL!	#NULL!	#NULL!
#NULL!	#NULL!	#NULL!	#NULL!	#NULL!	#NULL!	#NULL!	#NULL!	#NULL!	#NULL!	#NULL!	#NULL!
#NULL!	#NULL!	#NULL!	#NULL!	#NULL!	#NULL!	#NULL!	#NULL!	#NULL!	#NULL!	#NULL!	#NULL!
#NULL!	#NULL!	#NULL!	#NULL!	#NULL!	#NULL!	#NULL!	#NULL!	#NULL!	#NULL!	#NULL!	#NULL!
#NULL!	#NULL!	#NULL!	#NULL!	#NULL!	#NULL!	#NULL!	#NULL!	#NULL!	#NULL!	#NULL!	#NULL!
#NULL!	#NULL!	#NULL!	#NULL!	#NULL!	#NULL!	#NULL!	#NULL!	#NULL!	#NULL!	#NULL!	#NULL!
#NULL!	#NULL!	#NULL!	#NULL!	#NULL!	#NULL!	#NULL!	#NULL!	#NULL!	#NULL!	#NULL!	#NULL!
#NULL!	#NULL!	#NULL!	#NULL!	#NULL!	#NULL!	#NULL!	#NULL!	#NULL!	#NULL!	#NULL!	#NULL!
#NULL!	#NULL!	#NULL!	#NULL!	#NULL!	#NULL!	#NULL!	#NULL!	#NULL!	#NULL!	#NULL!	#NULL!
#NULL!	#NULL!	#NULL!	#NULL!	#NULL!	#NULL!	#NULL!	#NULL!	#NULL!	#NULL!	#NULL!	#NULL!
#NULL!	#NULL!	#NULL!	#NULL!	#NULL!	#NULL!	#NULL!	#NULL!	#NULL!	#NULL!	#NULL!	#NULL!
#NULL!	#NULL!	#NULL!	#NULL!	#NULL!	#NULL!	#NULL!	#NULL!	#NULL!	#NULL!	#NULL!	#NULL!
#NULL!	#NULL!	#NULL!	#NULL!	#NULL!	#NULL!	#NULL!	#NULL!	#NULL!	#NULL!	#NULL!	#NULL!
#NULL!	#NULL!	#NULL!	#NULL!	#NULL!	#NULL!	#NULL!	#NULL!	#NULL!	#NULL!	#NULL!	#NULL!
#NULL!	#NULL!	#NULL!	#NULL!	#NULL!	#NULL!	#NULL!	#NULL!	#NULL!	#NULL!	#NULL!	#NULL!
#NULL!	#NULL!	#NULL!	#NULL!	#NULL!	#NULL!	#NULL!	#NULL!	#NULL!	#NULL!	#NULL!	#NULL!
#NULL!	#NULL!	#NULL!	#NULL!	#NULL!	#NULL!	#NULL!	#NULL!	#NULL!	#NULL!	#NULL!	#NULL!
#NULL!	#NULL!	#NULL!	#NULL!	#NULL!	#NULL!	#NULL!	#NULL!	#NULL!	#NULL!	#NULL!	#NULL!
#NULL!	#NULL!	#NULL!	#NULL!	#NULL!	#NULL!	#NULL!	#NULL!	#NULL!	#NULL!	#NULL!	#NULL!
#NULL!	#NULL!	#NULL!	#NULL!	#NULL!	#NULL!	#NULL!	#NULL!	#NULL!	#NULL!	#NULL!	#NULL!
#NULL!	#NULL!	#NULL!	#NULL!	#NULL!	#NULL!	#NULL!	#NULL!	#NULL!	#NULL!	#NULL!	#NULL!
#NULL!	#NULL!	#NULL!	#NULL!	#NULL!	#NULL!	#NULL!	#NULL!	#NULL!	#NULL!	#NULL!	#NULL!
#NULL!	#NULL!	#NULL!	#NULL!	#NULL!	#NULL!	#NULL!	#NULL!	#NULL!	#NULL!	#NULL!	#NULL!
#NULL!	#NULL!	#NULL!	#NULL!	#NULL!	#NULL!	#NULL!	#NULL!	#NULL!	#NULL!	#NULL!	#NULL!
#NULL!	#NULL!	#NULL!	#NULL!	#NULL!	#NULL!	#NULL!	#NULL!	#NULL!	#NULL!	#NULL!	#NULL!
#NULL!	#NULL!	#NULL!	#NULL!	#NULL!	#NULL!	#NULL!	#NULL!	#NULL!	#NULL!	#NULL!	#NULL!
#NULL!	#NULL!	#NULL!	#NULL!	#NULL!	#NULL!	#NULL!	#NULL!	#NULL!	#NULL!	#NULL!	#NULL!
#NULL!	#NULL!	#NULL!	#NULL!	#NULL!	#NULL!	#NULL!	#NULL!	#NULL!	#NULL!	#NULL!	#NULL!
#NULL!	#NULL!	#NULL!	#NULL!	#NULL!	#NULL!	#NULL!	#NULL!	#NULL!	#NULL!	#NULL!	#NULL!
#NULL!	#NULL!	#NULL!	#NULL!	#NULL!	#NULL!	#NULL!	#NULL!	#NULL!	#NULL!	#NULL!	#NULL!
#NULL!	#NULL!	#NULL!	#NULL!	#NULL!	#NULL!	#NULL!	#NULL!	#NULL!	#NULL!	#NULL!	#NULL!
#NULL!	#NULL!	#NULL!	#NULL!	#NULL!	#NULL!	#NULL!	#NULL!	#NULL!	#NULL!	#NULL!	#NULL!
#NULL!	#NULL!	#NULL!	#NULL!	#NULL!	#NULL!	#NULL!	#NULL!	#NULL!	#NULL!	#NULL!	#NULL!
#NULL!	#NULL!	#NULL!	#NULL!	#NULL!	#NULL!	#NULL!	#NULL!	#NULL!	#NULL!	#NULL!	#NULL!
#NULL!	#NULL!	#NULL!	#NULL!	#NULL!	#NULL!	#NULL!	#NULL!	#NULL!	#NULL!	#NULL!	#NULL!
#NULL!	#NULL!	#NULL!	#NULL!	#NULL!	#NULL!	#NULL!	#NULL!	#NULL!	#NULL!	#NULL!	#NULL!
#NULL!	#NULL!	#NULL!	#NULL!	#NULL!	#NULL!	#NULL!	#NULL!	#NULL!	#NULL!	#NULL!	#NULL!
#NULL!	#NULL!	#NULL!	#NULL!	#NULL!	#NULL!	#NULL!	#NULL!	#NULL!	#NULL!	#NULL!	#NULL!
#NULL!	#NULL!	#NULL!	#NULL!	#NULL!	#NULL!	#NULL!	#NULL!	#NULL!	#NULL!	#NULL!	#NULL!
#NULL!	#NULL!	#NULL!	#NULL!	#NULL!	#NULL!	#NULL!	#NULL!	#NULL!	#NULL!	#NULL!	#NULL!
#NULL!	#NULL!	#NULL!	#NULL!	#NULL!	#NULL!	#NULL!	#NULL!	#NULL!	#NULL!	#NULL!	#NULL!
#NULL!	#NULL!	#NULL!	#NULL!	#NULL!	#NULL!	#NULL!	#NULL!	#NULL!	#NULL!	#NULL!	#NULL!
#NULL!	#NULL!	#NULL!	#NULL!	#NULL!	#NULL!	#NULL!	#NULL!	#NULL!	#NULL!	#NULL!	#NULL!
#NULL!	#NULL!	#NULL!	#NULL!	#NULL!	#NULL!	#NULL!	#NULL!	#NULL!	#NULL!	#NULL!	#NULL!
#NULL!	#NULL!	#NULL!	#NULL!	#NULL!	#NULL!	#NULL!	#NULL!	#NULL!	#NULL!	#NULL!	#NULL!
#NULL!	#NULL!	#NULL!	#NULL!	#NULL!	#NULL!	#NULL!	#NULL!	#NULL!	#NULL!	#NULL!	#NULL!
#NULL!	#NULL!	#NULL!	#NULL!	#NULL!	#NULL!	#NULL!	#NULL!	#NULL!	#NULL!	#NULL!	#NULL!
#NULL!	#NULL!	#NULL!	#NULL!	#NULL!	#NULL!	#NULL!	#NULL!	#NULL!	#NULL!	#NULL!	#NULL!
#NULL!	#NULL!	#NULL!	#NULL!	#NULL!	#NULL!	#NULL!	#NULL!	#NULL!	#NULL!	#NULL!	#NULL!
#NULL!	#NULL!	#NULL!	#NULL!	#NULL!	#NULL!	#NULL!	#NULL!	#NULL!	#NULL!	#NULL!	#NULL!
#NULL!	#NULL!	#NULL!	#NULL!	#NULL!	#NULL!	#NULL!	#NULL!	#NULL!	#NULL!	#NULL!	#NULL!
#NULL!	#NULL!	#NULL!	#NULL!	#NULL!	#NULL!	#NULL!	#NULL!	#NULL!	#NULL!	#NULL!	#NULL!
#NULL!	#NULL!	#NULL!	#NULL!	#NULL!	#NULL!	#NULL!	#NULL!	#NULL!	#NULL!	#NULL!	#NULL!
#NULL!	#NULL!	#NULL!	#NULL!	#NULL!	#NULL!	#NULL!	#NULL!	#NULL!	#NULL!	#NULL!	#NULL!
#NULL!	#NULL!	#NULL!	#NULL!	#NULL!	#NULL!	#NULL!	#NULL!	#NULL!	#NULL!	#NULL!	#NULL!
#NULL!	#NULL!	#NULL!	#NULL!	#NULL!	#NULL!	#NULL!	#NULL!	#NULL!	#NULL!	#NULL!	#NULL!
#NULL!	#NULL!	#NULL!	#NULL!	#NULL!	#NULL!	#NULL!	#NULL!	#NULL!	#NULL!	#NULL!	#NULL!
#NULL!	#NULL!	#NULL!	#NULL!	#NULL!	#NULL!	#NULL!	#NULL!	#NULL!	#NULL!	#NULL!	#NULL!
#NULL!	#NULL!	#NULL!	#NULL!	#NULL!	#NULL!	#NULL!	#NULL!	#NULL!	#NULL!	#NULL!	#NULL!
#NULL!	#NULL!	#NULL!	#NULL!	#NULL!	#NULL!	#NULL!	#NULL!	#NULL!	#NULL!	#NULL!	#NULL!
#NULL!	#NULL!	#NULL!	#NULL!	#NULL!	#NULL!	#NULL!	#NULL!	#NULL!	#NULL!	#NULL!	#NULL!
#NULL!	#NULL!	#NULL!	#NULL!	#NULL!	#NULL!	#NULL!	#NULL!	#NULL!	#NULL!	#NULL!	#NULL!
#NULL!	#NULL!	#NULL!	#NULL!	#NULL!	#NULL!	#NULL!	#NULL!	#NULL!	#NULL!	#NULL!	#NULL!
#NULL!	#NULL!	#NULL!	#NULL!	#NULL!	#NULL!	#NULL!	#NULL!	#NULL!	#NULL!	#NULL!	#NULL!
#NULL!	#NULL!	#NULL!	#NULL!	#NULL!	#NULL!	#NULL!	#NULL!	#NULL!	#NULL!	#NULL!	#NULL!
#NULL!	#NULL!	#NULL!	#NULL!	#NULL!	#NULL!	#NULL!	#NULL!	#NULL!	#NULL!	#NULL!	#NULL!
#NULL!	#NULL!	#NULL!	#NULL!	#NULL!	#NULL!	#NULL!	#NULL!	#NULL!	#NULL!	#NULL!	#NULL!
#NULL!	#NULL!	#NULL!	#NULL!	#NULL!	#NULL!	#NULL!	#NULL!	#NULL!	#NULL!	#NULL!	#NULL!
#NULL!	#NULL!	#NULL!	#NULL!	#NULL!	#NULL!	#NULL!	#NULL!	#NULL!	#NULL!	#NULL!	#NULL!
#NULL!	#NULL!	#NULL!	#NULL!	#NULL!	#NULL!	#NULL!	#NULL!	#NULL!	#NULL!	#NULL!	#NULL!
#NULL!	#NULL!	#NULL!	#NULL!	#NULL!	#NULL!	#NULL!	#NULL!	#NULL!	#NULL!	#NULL!	#NULL!
#NULL!	#NULL!	#NULL!	#NULL!	#NULL!	#NULL!	#NULL!	#NULL!	#NULL!	#NULL!	#NULL!	#NULL!
#NULL!	#NULL!	#NULL!	#NULL!	#NULL!	#NULL!	#NULL!	#NULL!	#NULL!	#NULL!	#NULL!	#NULL!
#NULL!	#NULL!	#NULL!	#NULL!	#NULL!	#NULL!	#NULL!	#NULL!	#NULL!	#NULL!	#NULL!	#NULL!
#NULL!	#NULL!	#NULL!	#NULL!	#NULL!	#NULL!	#NULL!	#NULL!	#NULL!	#NULL!	#NULL!	#NULL!
#NULL!	#NULL!	#NULL!	#NULL!	#NULL!	#NULL!	#NULL!	#NULL!	#NULL!	#NULL!	#NULL!	#NULL!
#NULL!	#NULL!	#NULL!	#NULL!	#NULL!	#NULL!	#NULL!	#NULL!	#NULL!	#NULL!	#NULL!	#NULL!
#NULL!	#NULL!	#NULL!	#NULL!	#NULL!	#NULL!	#NULL!	#NULL!	#NULL!	#NULL!	#NULL!	#NULL!
#NULL!	#NULL!	#NULL!	#NULL!	#NULL!	#NULL!	#NULL!	#NULL!	#NULL!	#NULL!	#NULL!	#NULL!

## Sheet: Table S5
Supplemental Table S5. Raw_data_GAG,_collagen,_DNA,_pentosidine,_hydroxylysine,_HP,_hydration.
area in IVD	region	grade IVD	normal or degenerated	% recovery	hydroxylysine	hydroxyproline	HP	pentosidine	wet weight	dry weight	DNA absolute	GAG absolute
					% of total lysine/sample	mole/sample	mole/mole collagen	mole/ mole collagen	gram/sample	gram/sample	µgram/sample	µgram/sample
annulus fibrosus	caudo-cervical	5	degenerated	0.375432	0.383293	101254725	10.5516	0.0405629	0.14168	0.03209	6100	7952.1
transition zone	caudo-cervical	5	degenerated	0.235197	0.235528	39070100	6.20845	0.0210882	0.07168	0.01421	2375	5407.51
nucleus pulposus	caudo-cervical	5	degenerated	0.129855	0.292195	62241575	11.397	0.0227737	0.15168	0.03879	4760	8265.97
nucleus pulposus	caudo-cervical	5	degenerated	0.177557	0.368474	41660450	12.4641	0.0242779	0.15168	0.04557	4625	2906.57
transition zone	caudo-cervical	5	degenerated	0.0655901	0.242698	11744625	39.3011	0.0906675	0.18168	0.05567	4525	3290.95
annulus fibrosus	caudo-cervical	5	degenerated	0.12588	0.333353	31204250	15.4148	0.0289508	0.16168	0.05886	8364	5954.99
annulus fibrosus	thoracic	1	normal	0.2045	0.4381	54488925	4.36108	0.0166832	0.04168	0.02233	7250	1477.58
transition zone	thoracic	1	normal	0.158565	0.473714	57069825	6.72971	0.0219854	0.04168	0.01786	2345	4631.8
nucleus pulposus	thoracic	1	normal	0.335238	0.360218	34535850	5.29342	0.00687787	0.04168	0.01182	4225	3101.31
nucleus pulposus	thoracic	1	normal	0.158344	0.367504	41363275	4.29378	0.00962239	0.05168	0.01806	3380	7449.84
transition zone	thoracic	1	normal	0.125659	0.44716	57130450	7.76267	0.0161096	0.05168	0.01942	3125	7249.08
annulus fibrosus	thoracic	1	normal	0.148627	0.485738	66410525	13.8649	0.0305474	0.05168	0.01492	3955	4281.72
annulus fibrosus	thoracic	2	normal	0.180649	0.421241	81752775	5.79996	0.0261413	0.03168	0.01394	3680	2202.99
transition zone	thoracic	2	normal	0.0859076	0.356655	17067375	1.61364	0.00273007	0.03168	0.01369	1230	2723.8
nucleus pulposus	thoracic	2	normal	0.139351	0.362378	23712525	2.59512	0.00685461	0.01168	0.00165	3625	1748.82
nucleus pulposus	thoracic	2	normal	0.182857	0.414255	36280650	8.49079	0.0126504	0.06168	0.02398	2055	5507.62
transition zone	thoracic	2	normal	0.148848	0.421115	43307525	7.36138	0.0108783	0.06168	0.02303	2410	6444.83
annulus fibrosus	thoracic	2	normal	0.0940788	0.477407	77684850	8.05049	0.0195428	0.05168	0.01734	11950	843.045
annulus fibrosus	cranio-cervical	2	normal	0.217088	0.457801	54619800	3.53347	0.00600124	0.04168	0.00849	4935	2296.65
transition zone	cranio-cervical	2	normal	-0.000441684	0.495724	245725	49.6834	0.011677	0.04168	0.01834	1815	5293.45
nucleus pulposus	cranio-cervical	2	normal	0.207813	0.413187	35608600	6.43413	0.00316228	0.06168	0.01982	2655	7754.88
nucleus pulposus	cranio-cervical	2	normal	0.168503	0.408769	30280875	4.97318	0.00677751	0.03168	0.00446	2340	5001.57
transition zone	cranio-cervical	2	normal	0.167619	0.415645	34469550	7.52123	0.00558799	0.08168	0.01928	3595	3273.41
annulus fibrosus	cranio-cervical	2	normal	0.134493	0.477168	52991225	15.9968	0.0083451	0.10168	0.0383	7350	2793.05
annulus fibrosus	caudo-cervical	1	normal	0.305204	0.440436	74365950	8.56032	0.0113497	0.08168	0.0279	2625	6760.89
transition zone	caudo-cervical	1	normal	0.179766	0.491625	64052850	10.6598	0.00633263	0.08168	0.01916	2435	7264.02
nucleus pulposus	caudo-cervical	1	normal	0.145093	0.453021	51781850	16.9796	0.00539334	0.13168	0.04012	3440	4760.18
nucleus pulposus	caudo-cervical	1	normal	0.178441	0.46509	17505500	36.0263	0.023171	0.13168	0.03213	3115	7992.88
transition zone	caudo-cervical	1	normal	0.124776	0.452677	27983600	22.9878	0.0138687	0.19168	0.04814	6400	5450.2
annulus fibrosus	caudo-cervical	1	normal	0.143327	0.457107	44502825	5.73287	0.00362452	0.09168	0.0237	4525	5669.49
annulus fibrosus	thoracic	3		0.214659	0.477378	48151575	3.23303	0.00398518	0.03168	0.01206	3345	637.401
transition zone	thoracic	3		0.156356	0.449883	20647400	2.4154	0.00148895	0.03168	0.0037	4465	1738.67
nucleus pulposus	thoracic	3		0.36439	0.458837	37643300	1.85325	0.00272698	0.03168	0.00319	875	1381.76
nucleus pulposus	thoracic	3		0.188599	0.451841	39924825	2.05838	0.00250795	0.02168	0.00102	2415	732.856
transition zone	thoracic	3		0.154369	0.434842	40142350	2.15083	0.00312772	0.02168	0.00736	1310	731.696
annulus fibrosus	thoracic	3		0.0978331	0.450621	31646950	2.65556	0.00286176	0.02168		337.5	107.904
annulus fibrosus	thoracic	2	normal	0.0843617	0.423121	13384175	2.6775	0.00492808	0.02168		1355	674.415
transition zone	thoracic	2	normal	0.0298137	0.414254	7811500	3.15513	0.00539999	0.00648		2815	377.165
nucleus pulposus	thoracic	2	normal	0.124776	0.361893	18713875	2.19802	0.00272477	0.01608	0.00528	1350	1177.67
nucleus pulposus	thoracic	2	normal	0.20715	0.445216	46796650	4.19579	0.00657155	0.02008	0.0069	925	1542.32
transition zone	thoracic	2	normal	0.255735	0.432291	55669350	7.04171	0.00488838	0.01068		1645	1762.33
annulus fibrosus	thoracic	2	normal	0.276936	0.43379	34304625	2.68166	0.00432752	0.03168	0.0039	3500	336.155
annulus fibrosus	cranio-cervical	2	normal	0.307633	0.356043	32042975	9.06253	0.0091664	0.05838	0.02005	2420	6357
transition zone	cranio-cervical	2	normal	0.352022	0.33746	29065975	4.64799	0.0088011	0.09178	0.03098	2540	3109.12
nucleus pulposus	cranio-cervical	2	normal	0.359752	0.383252	34567100	4.73588	0.00727998	0.05678	0.01342	1720	7305
nucleus pulposus	cranio-cervical	2	normal	0.380069	0.358908	30938300	4.76595	0.00671007	0.06328	0.02044	2450	6491
transition zone	cranio-cervical	2	normal	0.407675	0.395815	42259500	5.25815	0.00851242	0.09648	0.0291	6200	4015
annulus fibrosus	cranio-cervical	2	normal	0.231663	0.39673	50926150	6.80582	0.0148512	0.05308	0.01465	16000	1038
annulus fibrosus	caudo-cervical	1	normal	0.0324638	0.371305	2458325	3.55063	0.00471224	0.29968	0.00951	1250	4547.69
transition zone	caudo-cervical	1	normal	0.118151	0.29799	8069350	0.651495	0.00304104	0.06408	0.01614	2285	7665.42
nucleus pulposus	caudo-cervical	1	normal	0.279807	0.307388	39116625	11.6869	0.0178377	0.09038	0.02687	1845	6987.54
nucleus pulposus	caudo-cervical	1	normal	0.342526	0.47675	19370025	31.2114	0.0203931	0.03288	0.00655	1315	3459.84
transition zone	caudo-cervical	1	normal	0.263906	0.380834	44247075	9.8717	0.0100945	0.09648	0.02621	3650	5331.14
annulus fibrosus	caudo-cervical	1	normal	0.283341	0.402022	48641775	7.28269	0.011586	0.08348	0.02291	4615	6858.96
annulus fibrosus	caudo-cervical	5	degenerated	0.285328	0.355025	56303725	5.5345	0.00684978	0.12658	0.0239	8150	3963.01
transition zone	caudo-cervical	5	degenerated	0.111304	0.398081	38519450	8.8983	0.0102845	0.03118	0.00623	2870	2908.08
nucleus pulposus	caudo-cervical	5	degenerated	0.366819	0.207868	21178575	5.05852	0.0124524	0.06958	0.02385	2240	5820.94
nucleus pulposus	caudo-cervical	5	degenerated	0.448531	0.296724	23711100	4.50567	0.00923101	0.05858	0.01696	2310	5823.83
transition zone	caudo-cervical	5	degenerated	0.42225	0.376593	30938325	5.06381	0.00927525	0.01558	0.0019	685	2003.07
annulus fibrosus	caudo-cervical	5	degenerated	0.344293	0.36877	34184650	8.25148	0.0150788	0.05148	0.01617	2275	4531.07
annulus fibrosus	lumbo-sacral	3		0.126101	0.370014	11744975	1.32511	0.00836754	0.01428	0.00692	2535	99.889
transition zone	lumbo-sacral	3		0.0746447	0.435546	4456550	2.50965	0.00348873			685	1248.9
nucleus pulposus	lumbo-sacral	3		0.0925329	0.390977	6733425	2.92941	0.00711595	0.00998	0.00582	496	1327.7
nucleus pulposus	lumbo-sacral	3		0.464652	0.403374	41670850	2.7424	0.00467547	0.01148	0.00787	488.5	955.788
transition zone	lumbo-sacral	3		0.340539	0.441507	41929300	3.09927	0.00467691	0.02888	0.01365	1880	2860.53
annulus fibrosus	lumbo-sacral	3		0.327067	0.45259	51360350	4.4759	0.00991324	0.00718	0.00131	1380	450.907
annulus fibrosus	lumbo-sacral	2	normal	0.0863493	0.423787	44058650	3.63382	0.00664137	0.00518		1275	146.17
transition zone	lumbo-sacral	2	normal	0.263906	0.453223	26611850	2.77514	0.00738335	0.00338		690	502.636
nucleus pulposus	lumbo-sacral	2	normal	0.298137	0.499372	24718850	3.29675	0.00596439	0.02398	0.00961	1455	1424.86
nucleus pulposus	lumbo-sacral	2	normal	0.341643	0.46849	31569425	3.33012	0.00454995	0.01248	0.00432	640	537.237
transition zone	lumbo-sacral	2	normal	0.301008	0.496528	31730150	3.39847	0.00500565	0.02958	0.01186	1800	821.817
annulus fibrosus	lumbo-sacral	2	normal	0.0552106	0.263867	27128975	1.49928	0.0057075	0.02838	0.01072	7250	71.9772
annulus fibrosus	thoracic	2	normal	0.0938579	0.404353	6748550	1.07375	0.0095521	0.00948	0.00222	1895	1020.93
transition zone	thoracic	2	normal	0.028047	0.411263	3023225	1.31486	0.0079908	0.01568	0.0041	1160	3129.5
nucleus pulposus	thoracic	2	normal	0.382057	0.324503	21859725	2.3885	0.00390501	0.01978	0.00422	1565	8072.84
nucleus pulposus	thoracic	2	normal	0.695432	0.368102	34229225	3.79008	0.00490322	0.02138	0.00577	1930	4903.2
transition zone	thoracic	2	normal	0.491595	0.388599	34325100	3.09461	0.00642261	0.09768	0.00962	1520	3398.67
annulus fibrosus	thoracic	2	normal	0.225922	0.433162	36023450	3.43958	0.00417882	0.03538	0.0155	1325	4249.21
annulus fibrosus	thoracic	2	normal	0.155031	0.475118	57232250	6.63011	0.0102988	0.02118	0.00873	1470	2394.03
transition zone	thoracic	2	normal	0.378524	0.357637	30866975	3.35435	0.00663596	0.02398	0.00577	2000	1811.26
nucleus pulposus	thoracic	2	normal	0.734742	0.422553	39680050	2.42351	0.00566599	0.00228		605	1051.6
nucleus pulposus	thoracic	2	normal	0.76036	0.383586	32047325	2.28255	0.00426655	0.02418	0.01164	1135	3531.17
transition zone	thoracic	2	normal	0.88094	0.424955	41512350	2.82821	0.00522061	0.04048	0.01997	1490	5315.78
annulus fibrosus	thoracic	2	normal	0.886019	0.438238	29733050	1.80729	0.0025658	0.01898	0.0075	970	3156.65
annulus fibrosus	cranio-cervical	1	normal	0.265452	0.389918	16420725	0.963447	0.00547459	0.05918	0.01857	6550	2474.89
transition zone	cranio-cervical	1	normal	0.050352	0.394288	3929100	0.608887	-0.000248933	0.06008	0.01899	2350	5574.48
nucleus pulposus	cranio-cervical	1	normal	0.223271	0.404065	20364825	1.18175	0.00226392	0.05258	0.01389	2065	5890.42
nucleus pulposus	cranio-cervical	1	normal	0.58987	0.429977	47930650	2.28719	0.00402247	0.04888	0.01142	2825	6339.6
transition zone	cranio-cervical	1	normal	0.485853	0.464918	48850625	2.71438	0.0030045	0.11328	0.03301	4360	9946.76
annulus fibrosus	cranio-cervical	1	normal	0.426667	0.463518	65284425	5.1104	0.00541687	0.03768	0.00615	1965	3440.6
annulus fibrosus	lumbo-sacral	1	normal	0.567564	0.449787	57425175	4.09503	0.00648917	0.02818	0.01215	2500	976.569
transition zone	lumbo-sacral	1	normal	0.685936	0.385445	50294375	3.28176	0.00330226	0.01618	0.00357	895	1201.66
nucleus pulposus	lumbo-sacral	1	normal	0.416288	0.458868	44252700	9.52634	0.00501869	0.05268	0.01498	1595	3219
nucleus pulposus	lumbo-sacral	1	normal	0.824183	0.417263	23001950	1.76041	0.00270026	0.03328	0.0095	1580	1971.25
transition zone	lumbo-sacral	1	normal	0.751968	0.333255	3818625	2.4007	0.00456826	0.01278	0.00112	805	1438.12
annulus fibrosus	lumbo-sacral	1	normal	0.656122	0.46991	55533675	4.59313	0.00779606	0.01438	0.00456	960	1602.67
annulus fibrosus	lumbo-sacral	1	normal	0.628738	0.451445	82068050	3.54693	0.00927643	0.04558	0.01614	2750	1363.18
transition zone	lumbo-sacral	1	normal	0.489165	0.45547	55381375	2.96398	0.0043878	0.01418		620	1054.12
nucleus pulposus	lumbo-sacral	1	normal	0.793486	0.461825	30962200	2.25377	0.0031647	0.01988	0.00511	1310	1449.63
nucleus pulposus	lumbo-sacral	1	normal	0.732313	0.430586	45893750	3.82768	0.0060712	0.01678	0.00889	505	761.613
transition zone	lumbo-sacral	1	normal	0.58479	0.418704	46114000	2.28964	0.00358998	0.01388	0.00071	580	1101.41
annulus fibrosus	lumbo-sacral	1	normal	0.558952	0.458903	55052675	4.17749	0.0040919	0.01078		930	1390.03
annulus fibrosus	cranio-cervical	1	normal	0.723921	0.458591	46283250	2.94651	0.00117236	0.03848	0.00841	4720	1198.86
transition zone	cranio-cervical	1	normal	0.447647	0.420817	36101400	2.18136	0.00117341	0.03778	0.00235	2620	2516.14
nucleus pulposus	cranio-cervical	1	normal	0.456481	0.437502	57224625	4.11448	0.00132053	0.02888	0.00349	6000	1490.58
nucleus pulposus	cranio-cervical	1	normal	0.761022	0.409202	45252650	1.85411	0.00270735	0.03278	0.01172	6700	399.134
transition zone	cranio-cervical	1	normal	0.543934	0.417515	60507275	3.12155	0.00191796	0.01818	0.00542	5450	62.8265
annulus fibrosus	cranio-cervical	1	normal	0.433072	0.382707	60720550	5.0643	0.000750475	0.03698	0.00638	8400	103.318
annulus fibrosus	caudo-cervical	1	normal	0.246902	0.399413	15725350	1.50538	0.00428965	0.01478	0.00261	8750	83.5728
transition zone	caudo-cervical	1	normal	0.000220842	0.454645	190325	39.3076	0.0453255	0.03808	0.01198	7750	118.999
nucleus pulposus	caudo-cervical	1	normal	0.279586	0.453101	72748075	12.5536	0.00214667	0.04288	0.013	6850	96.554
nucleus pulposus	caudo-cervical	1	normal	0.00309179	0.466509	192500	45.0001	0.00484517	0.07098	0.0209	6850	310.469
transition zone	caudo-cervical	1	normal	0.370352	0.41653	59548700	2.89518	0.00210001	0.11058	0.03307	50	141.974
annulus fibrosus	caudo-cervical	1	normal	0.298358	0.445309	68761600	5.18511	0.00203603	0.09718	0.03471	1845	1189.39
annulus fibrosus	thoracic	1	normal	0.304541	0.45781	38621900	3.98875	0.00122219	0.05938	0.01457	1590	2419.11
transition zone	thoracic	1	normal	0.65281	0.398223	44888650	1.96959	0.00227599	0.03578	0.01201	6000	878.998
nucleus pulposus	thoracic	1	normal	0.59252	0.416459	48501025	2.94313	0.00145615	0.03138	0.00657	50	1323.71
nucleus pulposus	thoracic	1	normal	0.464431	0.441469	39785800	4.20878	0.0023532	0.03178	0.0122	2620	3304.82
transition zone	thoracic	1	normal	0.339434	0.455724	39609400	5.01463	0.00233413	0.02838	0.00681	50	1762.97
annulus fibrosus	thoracic	1	normal	0.657447	0.394864	58605400	1.92011	0.00135819	0.03458	0.00895	5200	1287.43
annulus fibrosus	thoracic	1	normal	0.884915	0.410459	80640775	1.50926	0.00302629	0.02648	0.00666	218.5	1771.03
transition zone	thoracic	1	normal	0.082595	0.414313	5226850	1.14932	0.00167869	0.02868	0.00465	3790	1220.96
nucleus pulposus	thoracic	1	normal	1.03707	0.430217	36224125	2.57044	0.00335713	0.01988	0.00301	2560	2432.54
nucleus pulposus	thoracic	1	normal	1.10267	0.430379	28984650	1.50311	0.000767749	0.02178	0.0085	2350	3180.6
transition zone	thoracic	1	normal	0.657668	0.414269	39429100	1.62056	0.00209025	0.00478		1260	3242.97
annulus fibrosus	thoracic	1	normal	0.546584	0.40409	58907800	1.88771	0.00201601	0.02508	0.00795	2080	1937.52
annulus fibrosus	lumbo-sacral	1	normal	1.04768	0.354519	39480700	1.52692	0.00325792			855	24.3661
transition zone	lumbo-sacral	1	normal	1.15059	0.386669	41834775	1.84777	0.00431746	0.01128	0.00603	1890	81.6672
nucleus pulposus	lumbo-sacral	1	normal	1.12453	0.430982	24140625	2.73036	0.0024095	0.0116		740	246.972
nucleus pulposus	lumbo-sacral	1	normal	0.946088	0.431848	29041650	2.32573	0.00178176	0.00568	0.00396	474	212.319
transition zone	lumbo-sacral	1	normal	1.30054	0.41333	16626875	1.67887	0.00182603	0.01048	0.00487	1255	537.6
annulus fibrosus	lumbo-sacral	1	normal	1.15677	0.421001	19893625	1.9069	0.00282984	0.00478	0.00183	1705	146.481
annulus fibrosus	lumbo-sacral	1	normal	0.623658	0.294383	16109175	0.80029	0.00638129	0.00698	0.00081	2820	35.8298
transition zone	lumbo-sacral	1	normal	0.686157	0.426644	52635175	1.70523	0.000859588	0.10168	0.00159	3570	2045.98
nucleus pulposus	lumbo-sacral	1	normal	0.280911	0.430416	5313800	3.46794	0.00183233	0.00618		1185	1549.39
nucleus pulposus	lumbo-sacral	1	normal	0.585453	0.447582	61041300	1.80564	0.00536976	0.02028	0.00297	3135	2526.63
transition zone	lumbo-sacral	1	normal	0.76831	0.385743	35956500	1.21885	0.00167699	0.01718	0.00391	1845	2028.36
annulus fibrosus	lumbo-sacral	1	normal	0.620787	0.408077	49034975	1.46824	0.00433995	0.01788	0.00897	1085	1294.57
annulus fibrosus	cranio-cervical	2	normal	0.51655	0.429449	69229825	2.54329	0.00921798	0.04678	0.0118	3955	3036.95
transition zone	cranio-cervical	2	normal	0.585453	0.402387	43488050	2.67822	0.00555769	0.05828	0.01404	2440	4557.43
nucleus pulposus	cranio-cervical	2	normal	0.797682	0.382416	39527325	2.80993	0.00555021	0.04228	0.01614	1205	2569.62
nucleus pulposus	cranio-cervical	2	normal	1.02405	0.32919	28194550	2.15702	0.00492985	0.02738	0.01246	990	2160.75
transition zone	cranio-cervical	2	normal	0.662306	0.432958	62169250	3.10731	0.0088852	0.04968	0.01917	1585	2550.31
annulus fibrosus	cranio-cervical	2	normal	0.485853	0.463694	72453650	5.11557	0.0119725	0.06038	0.01916	5150	3477.13
annulus fibrosus		1	normal	0.240055	0.398823	9564400	4.03744	0.0395076	0.07238	0.01671	6138309	6138.31
transition zone		1	normal	0.396853	0.459341	75275050	4.05708	0.0085272	0.06668	0.01632	6964524	6964.52
nucleus pulposus		1	normal	0.0552106	0.379046	7699225	0.734406	0.000887686	0.09328	0.02678	511749	5117.49
nucleus pulposus		1	normal	0.365936	0.462913	58989825	8.77236	0.0179278	0.06858	0.02819	6020267	6020.27
transition zone		1	normal	0.639117	0.422218	48422775	1.84185	0.00295852	0.04888	0.01657	504723	5047.23
annulus fibrosus		1	normal	0.624763	0.419	48180700	1.63519	0.00280583	0.09608	0.01366	6462326	6462.33
annulus fibrosus	thoracic	1	normal	0.82065	0.452229	63888875	2.62295	0.00887523			1395	2713.88
transition zone	thoracic	1	normal	0.553431	0.464305	60234375	3.64732	0.00666041	0.03458		3230	5472.56
nucleus pulposus	thoracic	1	normal	0.986723	0.414261	43445525	2.60623	0.00524787	0.02428	0.00735	1695	4904.1
nucleus pulposus	thoracic	1	normal	0.961547	0.345544	27939125	1.86402	0.00444458	0.00428	0.00409	975	5069.37
transition zone	thoracic	1	normal	0.857089	0.445011	46923450	2.73468	0.00547458	0.02468		1375	6687.84
annulus fibrosus	thoracic	1	normal	0.885356	0.442188	53301575	2.19142	0.00622363	0.02048	0.01148	6000	1761.64
annulus fibrosus	thoracic	1	normal	0.627413	0.444942	81876775	2.40775	0.0191104	0.03398	0.00471	6100	5312.46
transition zone	thoracic	1	normal	0.811153	0.443049	60141325	3.36499	0.00459118	0.01038	0.00977	2350	5513.04
nucleus pulposus	thoracic	1	normal	0.104017	0.356586	8722850	0.604041	0.00395179	0.03218	0.00239	1835	9150.41
nucleus pulposus	thoracic	1	normal	0.742692	0.420053	43594775	1.46844	0.00534053	0.03838	0.01196	3270	6722.62
transition zone	thoracic	1	normal	0.858634	0.393376	31694275	1.36074	0.00236033	0.05208	0.01609	4005	6206.7
annulus fibrosus	thoracic	1	normal	0.538413	0.419551	54546525	1.61421	0.00405636	0.08008	0.03158	5750	5053.9
annulus fibrosus	lumbo-sacral	2	normal	0.930629	0.447014	51439300	2.0505	0.00428949	0.00278		995	1189.39
transition zone	lumbo-sacral	2	normal	0.883148	0.448381	27727550	1.21991	0.00329711	0.02268	0.0104	1305	1981.33
nucleus pulposus	lumbo-sacral	2	normal	1.07307	0.408011	28369600	1.4556	0.0030464	0.00428		675	1037
nucleus pulposus	lumbo-sacral	2	normal	1.11437	0.461139	26371050	1.50536	0.00238002	0.00958	0.00234	2115	686.157
transition zone	lumbo-sacral	2	normal	1.0797	0.451386	43003875	1.8271	0.00465449	0.02298	0.01125	1435	1432.66
annulus fibrosus	lumbo-sacral	2	normal	0.863714	0.473938	60411950	2.41532	0.00923516	0.02228	0.01179	1265	814.158
annulus fibrosus	lumbo-sacral	1	normal	0.233651	0.374983	4999300	4.48263	0.0261623	0.03538	0.01356	4970	561.174
transition zone	lumbo-sacral	1	normal	0.17822	0.322207	10513600	1.59037	0.0025466	0.02498	0.0045	1195	1778.29
nucleus pulposus	lumbo-sacral	1	normal	0.0384265	0.463475	2172900	1.82417	0.00798738	0.02168	0.00163	2785	1902.66
nucleus pulposus	lumbo-sacral	1	normal	1.1857	0.479665	49327850	1.8719	0.0036029	0.01818	0.00411	1220	1134.05
transition zone	lumbo-sacral	1	normal	0.604887	0.44673	51741350	1.63649	0.00426965	0.02938	0.00584	890	2405.65
annulus fibrosus	lumbo-sacral	1	normal	0.543934	0.433494	50899600	1.65792	0.00454954	0.02848	0.00648	5250	497.602
annulus fibrosus	cranio-cervical	1	normal	0.506612	0.451021	42981650	1.98823	0.00249016	0.05638	0.01184	3780	4060.26
transition zone	cranio-cervical	1	normal	0.661422	0.437334	42779500	2.09264	0.0019251	0.07918	0.02001	5200	5437.35
nucleus pulposus	cranio-cervical	1	normal	0.164969	0.413686	28122250	1.65238	0.00265843	0.05108	0.00832	2625	4532.32
nucleus pulposus	cranio-cervical	1	normal	0.304321	0.448719	46792225	1.73426	0.00280401	0.05088	0.01355	2975	3862.53
transition zone	cranio-cervical	1	normal	0.269869	0.446088	62405500	2.09496	0.00354698	0.04138	0.00763	3525	2563.99
annulus fibrosus	cranio-cervical	1	normal	0.475694	0.448723	61033625	5.27978	0.00606986	0.03738	0.01058	12700	69.7764
annulus fibrosus	caudo-cervical	1	normal	0.181311	0.411353	53970025	2.18796	0.00247936	0.04748	0.00948	2660	5361.5
transition zone	caudo-cervical	1	normal	0.0331263	0.407949	49360025	3.21684	0.00166687	0.04708	0.00818	2525	6605.28
nucleus pulposus	caudo-cervical	1	normal	0.432409	0.333855	10504750	7.60891	0.00197776	0.07718	0.02238	4605	4390.01
nucleus pulposus	caudo-cervical	1	normal	0.549676	0.455854	39291700	4.99137	0.00460601	0.05078	0.01468	2440	4573.27
transition zone	caudo-cervical	1	normal	0.444555	0.454225	42016850	4.2704	0.0038232	0.05908	0.01618	5250	3760.46
annulus fibrosus	caudo-cervical	1	normal	0.23851	0.474494	27466775	#REF!	#REF!	0.05258	0.02198	11450	1138.82
annulus fibrosus	thoracic	3		0.836329	0.434248	42668100	1.43039	0.00292148	0.02808	0.00608	1600	1890.85
transition zone	thoracic	3		1.06601	0.372145	32456275	1.37338	0.00435178				1213.31
nucleus pulposus	thoracic	3		1.08831	0.406795	42210500	2.34405	0.00459765	0.01568	0.00468	1635	1721.41
nucleus pulposus	thoracic	3		1.19189	0.346768	23771275	1.34857	0.00657915	0.00638	0.00108	555	1222.4
transition zone	thoracic	3		1.39616	0.356055	21707600	1.54398	0.00232079	0.00768	0.00108	610	1949.97
annulus fibrosus	thoracic	3		0.929525	0.412736	43692550	1.25482	0.00324179	0.01368	0.00758	411	1033.95
annulus fibrosus	thoracic	3		0.229897	0.354967	8327475	1.11791	0.00625743	0.00608	0.00248	5900	93.4797
transition zone	thoracic	3		0.0346722	0.361912	1247500	6.96847	0.00385788	0.04048	0.01568	2840	3755.4
nucleus pulposus	thoracic	3		0.540843	0.422482	18718675	5.78525	0.010363	0.01818	0.00758	1040	2712.06
nucleus pulposus	thoracic	3		0.00287095	0.505016	332575	23.69	0.022966	0.01148	0.00198	1045	2216.71
annulus fibrosus	caudo-cervical	5	degenerated	1.08235	0.417713	45494575	1.44825	0.0110935	0.01748	0.00708	645	490.893
transition zone	caudo-cervical	5	degenerated	1.00638	0.34923	34689150	1.64222	0.00747085	0.01738	0.00628	930	1327.4
nucleus pulposus	caudo-cervical	5	degenerated	0.908766	0.398253	44989100	1.59542	0.00579734	0.02258	0.01248	530	1140.66
transition zone	caudo-cervical	5	degenerated	0.974356	0.34218	38763250	1.8774	0.0077667	0.00208		316.5	215.11
annulus fibrosus	caudo-cervical	5	degenerated	0.683286	0.359877	22157875	1.49588	0.00844867	0.01318	0.00308	515	541.259
annulus fibrosus	thoracic	2	normal	0.0662527	0.384659	5568975	0.935973	0.00769365	0.00678	0.00088	1775	145.645
transition zone	thoracic	2	normal	0.0516771	0.374983	2895000	0.686251	0.00500733	0.02298	0.00858	1540	1049.79
nucleus pulposus	thoracic	2	normal	0.993127	0.316744	33600400	1.02893	0.0106862	0.01888	0.00958	479	1202.93
nucleus pulposus	thoracic	2	normal	1.15456	0.293557	34801600	2.45642	0.0166776	0.02528	0.01088	815	1639.37
transition zone	thoracic	2	normal	0.756164	0.434471	51412750	1.53388	0.00795818	0.01638	0.00738	610	3032.13
annulus fibrosus	thoracic	2	normal	0.759476	0.448938	54042875	2.30116	0.00808649	0.02728	0.01588	630	1189.39
annulus fibrosus	thoracic	2	normal	0.941892	0.375731	41835925	1.64	0.0106998	0.01628	0.00848	530	1616.46
transition zone	thoracic	2	normal	0.97811	0.360227	32037800	1.16908	0.00446659	0.01668	0.00358	463	2211.17
nucleus pulposus	thoracic	2	normal	0.93615	0.333046	29071350	1.4991	0.00599163	0.01078	0.00898	515	2194.56
nucleus pulposus	thoracic	2	normal	0.486295	0.313276	32131575	1.68738	0.00650364	0.01438	0.00308	940	2979.81
transition zone	thoracic	2	normal	0.888007	0.388526	39719375	1.59909	0.0106349	0.02338	0.00998	1090	3784.43
annulus fibrosus	thoracic	2	normal	0.95713	0.396517	43526175	1.87233	0.00738011	0.02068	0.01008	1225	1863.83
annulus fibrosus	lumbo-sacral	3		0.15481	0.37167	5723525	1.19154	0.00968711	0.01248	0.00488	760	710.697
transition zone	lumbo-sacral	3		0.255735	0.350771	8807950	0.966614	0.00402726	0.00958	0.00248	321	578.09
nucleus pulposus	lumbo-sacral	3		1.07373	0.379561	24203125	1.07896	0.00970437	0.02128	0.00818	1415	1923.41
nucleus pulposus	lumbo-sacral	3		0.00905453	0.396397	184300	34.1825	-0.0208062	0.00898	0.00328	510	869.308
transition zone	lumbo-sacral	3		0.960001	0.42313	46918750	1.39232	0.00857003	0.03338	0.01638	1170	2327.48
annulus fibrosus	lumbo-sacral	3		0.792824	0.443463	52315925	1.38532	0.00877101	0.04308	0.01818	3775	2380
annulus fibrosus	cranio-cervical	1	normal	0.889332	0.368034	49861075	1.63806	0.00476328	0.01198	0.00608	4180	109.639
transition zone	cranio-cervical	1	normal	0.930629	0.413839	45961425	1.1631	0.00511062	0.01198	0.00798	510
nucleus pulposus	cranio-cervical	1	normal	0.8286	0.405688	47494700	1.40812	0.00452824	0.01178	0.00078	4220	1206.69
nucleus pulposus	cranio-cervical	1	normal	1.06313	0.41969	41201650	1.37322	0.00222923	0.01298	0.00628	670	276.637
transition zone	cranio-cervical	1	normal	0.919808	0.430491	53383650	2.17981	0.00280244	0.03558	0.01298	3500	1701.55
annulus fibrosus	cranio-cervical	1	normal	1.05607	0.448005	52037525	2.7091	0.00370053	0.01468	0.00438	1095	1441.24
annulus fibrosus	caudo-cervical	1	normal	1.20823	0.364306	37043700	2.52142	0.00102973	0.02798	0.00998	1235	1528.91
transition zone	caudo-cervical	1	normal	0.954038	0.405352	30572475	1.76315	0.00142582	0.01578	0.00138	1095	1219.63
nucleus pulposus	caudo-cervical	1	normal	0.784873	0.387519	31143475	1.62169	0.00164396	0.03858	0.01248	1120	2763.51
nucleus pulposus	caudo-cervical	1	normal	0.000220842	0.515134	94975	33.1559	0.161068	0.02348	0.00448	890	2125.76
transition zone	caudo-cervical	1	normal	0.876964	0.417697	42949850	1.19795	0.00581793	0.04148	0.01228	1595	2750.33
annulus fibrosus	caudo-cervical	1	normal	0.859739	0.430478	48352350	1.55286	0.00562966	0.05028	0.01418	3290	2385.04
annulus fibrosus	thoracic	1	normal	0.830367	0.418605	48411025	1.71617	0.003682	0.02238	0.00758	2425	1187.93
transition zone	thoracic	1	normal	0.916937	0.433407	46082975	1.66519	0.00239662	0.01608	0.00398	2095	1784.24
nucleus pulposus	thoracic	1	normal	0.917379	0.437203	38637125	1.50843	0.00189927	0.02018	0.00868	1980	2036.52
nucleus pulposus	thoracic	1	normal	0.810712	0.432986	42836750	2.01527	0.00249467	0.03618	0.01098	3585	4731.61
transition zone	thoracic	1	normal	0.931512	0.440575	44878975	1.65021	0.00255121	0.08468	0.00618	2195	2171.76
annulus fibrosus	thoracic	1	normal	0.902361	0.447095	41818600	1.84837	0.0024391	0.02928	0.01508	4820	329.736
annulus fibrosus	thoracic	1	normal	0.00331263	0.449824	113700	45.008	0.143187	0.01318	0.00338	1690	1224.15
transition zone	thoracic	1	normal	0.000220842	0.300238	99175	35.7212	0.000212058	0.01198	0.00388	1100	933.724
nucleus pulposus	thoracic	1	normal	1.1009	0.445396	47565375	1.46543	0.00262433	0.00798		1280	1059.45
nucleus pulposus	thoracic	1	normal	0.00220842	0.413592	75450	5.21666	0.0380078	0.01768	0.00538	2075	1543.73
transition zone	thoracic	1	normal	0.757489	0.42208	39254850	1.00368	0.00480446	0.01518	0.00558	1520	1590.52
annulus fibrosus	thoracic	1	normal	0.897061	0.420675	44982450	1.19414	0.00488026	0.03288	0.01618	2610	1858.39
annulus fibrosus	cranio-cervical	3		0.541063	0.280028	6599750	14.1443	0.0275968	0.04208	0.01318	1375	4752.81
transition zone	cranio-cervical	3		0.578607	0.419843	50091500	5.5659	0.0213158	0.01778	0.00268	1110	2612.47
nucleus pulposus	cranio-cervical	3		0.826392	0.398301	44648700	2.95193	0.010512	0.01498	0.00738	850	752.312
nucleus pulposus	cranio-cervical	3		0.717737	0.329795	29136275	2.42372	0.00900602	0.00578		249.5	1372.65
transition zone	cranio-cervical	3		1.2577	0.385037	32322625	1.93791	0.00436669	0.02338	0.01038	640	2504.69
annulus fibrosus	cranio-cervical	3		1.10907	0.318665	25215200	2.24935	0.00935283	0.01988	0.01158	565	1937.15
annulus fibrosus	cranio-cervical	2	normal	0.666502	0.39219	22562775	5.77158	0.0112115	0.02648	0.00788	1730	7519.53
transition zone	cranio-cervical	2	normal	1.40566	0.26717	28844875	2.82297	0.00904759	0.01998	0.00808	710	6911.28
nucleus pulposus	cranio-cervical	2	normal	1.39351	0.285733	36285400	2.64073	0.00843237	0.01518	0.00598	449	5628.22
nucleus pulposus	cranio-cervical	2	normal	1.62054	0.236702	21603200	3.25877	0.0128432	0.02028	0.00468	595	3265.46
transition zone	cranio-cervical	2	normal	1.20469	0.346367	21169075	2.20027	0.00852546	0.01438	0.00528	223.5	5611.09
annulus fibrosus	cranio-cervical	2	normal	0.842071	0.378719	45248175	4.26172	0.013273	0.01728	0.00598	605	5743.44
annulus fibrosus	cranio-cervical	2	normal	0.880056	0.279216	25055700	1.91958	0.0102745	0.01698	0.00618	441.5	1468.21
transition zone	cranio-cervical	2	normal	0.875198	0.256466	22184925	2.79684	0.00848284	0.00438	0.00368	525	1567.71
nucleus pulposus	cranio-cervical	2	normal	0.766543	0.268912	21782750	4.22757	0.00783214	0.00798	0.00148	620	1660.21
nucleus pulposus	cranio-cervical	2	normal	0.6347	0.306209	14649800	4.15158	0.0105386	0.01208		404.5	3282.9
transition zone	cranio-cervical	2	normal	0.68174	0.311696	41171525	2.49326	0.0137433	0.02838	0.00538	1550	4790.94
annulus fibrosus	cranio-cervical	2	normal	0.484749	0.406734	65696975	3.92096	0.0233038	0.02608	0.00818	1010	2777.42
annulus fibrosus	caudo-cervical	2	normal	0.494024	0.336674	19412475	5.98247	0.0106987	0.03558	0.01168	1377	2033.57
transition zone	caudo-cervical	2	normal	0.663631	0.330332	27030975	5.2166	0.0111668	0.03318	0.03258	2160	3842.94
nucleus pulposus	caudo-cervical	2	normal	0.986944	0.269345	29647100	2.90206	0.00790347	0.02358	0.00748	980	2885.53
nucleus pulposus	caudo-cervical	2	normal	0.407233	0.323517	6972150	28.4875	0.0472229	0.03828	0.01018	800	5440.89
transition zone	caudo-cervical	2	normal	0.764997	0.333736	30267500	4.88836	0.0122318	0.04388	0.01718	750	5597.72
annulus fibrosus	caudo-cervical	2	normal	0.99114	0.301963	57706450	2.99862	0.0119431	0.03358	0.01188	1509.6	2268.61
annulus fibrosus	caudo-cervical	5	degenerated	0.672465	0.334277	15390075	9.19119	0.0338761	0.00878		8600	1189.39
transition zone	caudo-cervical	5	degenerated	0.335238	0.256366	7130150	15.3773	0.0468682	0.03118	0.01398	735	2780.84
nucleus pulposus	caudo-cervical	5	degenerated	0.477903	0.19638	4066325	15.402	0.0460699	0.03078	0.01028	770	3209.16
nucleus pulposus	caudo-cervical	5	degenerated	0.413417	0.196257	4402125	12.7918	0.0497742	0.03428	0.01258	1060	2983.86
transition zone	caudo-cervical	5	degenerated	0.28842	0.150133	4219525	20.0529	0.0448611	0.02398	0.01178	820	1153.68
annulus fibrosus	caudo-cervical	5	degenerated	0.211567	0.397665	16659975	20.4339	0.0341832	0.05268	0.01658	3255	1189.39
annulus fibrosus	caudo-cervical	5	degenerated	0.847813	0.367388	38665150	1.86977	0.0130891	0.02718	0.00578	800	6537.56
transition zone	caudo-cervical	5	degenerated	0.399062	0.203632	7649550	20.799	0.0355736	0.03378	0.01038	1170	7307.43
nucleus pulposus	caudo-cervical	5	degenerated	0.422913	0.184608	6286800	17.9653	0.0424581	0.04338	0.01878	1805	4732
nucleus pulposus	caudo-cervical	5	degenerated	0.56116	0.390642	16098525	6.32882	0.0197551	0.03098	0.00688	1010	6018.21
transition zone	caudo-cervical	5	degenerated	0.677986	0.413656	66439150	7.41366	0.0186561	0.02218	0.00548	3180	1675.69
annulus fibrosus	caudo-cervical	5	degenerated	0.343851	0.429419	96015725	12.5782	0.0221363	0.02558	0.00678	5550	1366.55
annulus fibrosus	cranio-cervical	2	normal	0.610187	0.356792	34633525	3.81579	0.0133713	0.02938	0.00798	1675	8632.14
transition zone	cranio-cervical	2	normal	0.779573	0.320317	26115700	4.73756	0.00703116	0.02758	0.00708	745	4567.69
nucleus pulposus	cranio-cervical	2	normal	0.673348	0.286823	23687850	5.08695	0.01388	0.04058	0.01358	1465	5614.27
nucleus pulposus	cranio-cervical	2	normal	0.784873	0.22568	9367075	2.55855	0.0112474	0.02358	0.01138	945	3300
transition zone	cranio-cervical	2	normal	0.724804	0.253492	13078250	2.86305	0.00663269	0.00678	0.00138	1095	2344.97
annulus fibrosus	cranio-cervical	2	normal	0.757489	0.326392	28436725	3.42489	0.0078393	0.01888	0.00528	1289.1	6208.27
annulus fibrosus	cranio-cervical	2	normal	0.48762	0.442965	71552700	8.22341	0.0298691	0.02108	0.00948	1270	1527.69
transition zone	cranio-cervical	2	normal	0.935046	0.341849	34654150	3.71109	0.00834084	0.00658		715	1931.36
nucleus pulposus	cranio-cervical	2	normal	0.720387	0.308171	37321625	6.26324	0.0153427
nucleus pulposus	cranio-cervical	2	normal	0.867468	0.280846	35804375	4.95569	0.010975	0.01008	0.00158	2280	2043.08
transition zone	cranio-cervical	2	normal	0.862389	0.387079	51582975	5.75084	0.00914507	0.02208	0.00848	990	3127.17
annulus fibrosus	cranio-cervical	2	normal	0.829483	0.372628	51844200	4.75489	0.0124825	0.02958	0.01218	2630	3632.29
annulus fibrosus	cranio-cervical	2	normal	0.630504	0.415855	48689450	4.16928	0.0174671	0.01528	0.00288	2265	3364.13
transition zone	cranio-cervical	2	normal	0.785315	0.3226	23112425	2.78587	0.0076854	0.02828	0.00858	2210	1765.11
nucleus pulposus	cranio-cervical	2	normal	0.671139	0.274909	25750650	4.88191	0.0107455	0.01588	0.00028	2010	8344.54
nucleus pulposus	cranio-cervical	2	normal	0.645522	0.234604	21414825	4.19556	0.0149664	0.02318	0.00628	3700	1805.44
transition zone	cranio-cervical	2	normal	0.319338	0.338227	45656800	9.56919	0.013215	0.02458	0.00668	2932.5	7130.31
annulus fibrosus	cranio-cervical	2	normal	0.461339	0.410405	62934400	6.10351	0.0206825	0.04398	0.01748	6700	284.205
annulus fibrosus	caudo-cervical	2	normal	0.80762	0.362735	37848025	7.54528	0.0132421	0.02508	0.00218	1045	3453.42
transition zone	caudo-cervical	2	normal	1.0183	0.338905	36937875	5.66285	0.00994232	0.02238	0.00158	1190	4015.47
nucleus pulposus	caudo-cervical	2	normal	0.0607316	0.295869	9703100	1.34118	0.00203674
nucleus pulposus	caudo-cervical	2	normal	0.80232	0.307616	33472025	5.74423	0.0173088	0.03708	0.01308	1210	4574.75
transition zone	caudo-cervical	2	normal	0.873652	0.343583	46905350	5.82919	0.00850136	0.02458	0.00958	2435	3312.57
annulus fibrosus	caudo-cervical	2	normal	0.739601	0.393954	66812225	6.58806	0.0222864	0.02738	0.00868	11781	469.457
annulus fibrosus	caudo-cervical	2	normal	0.783327	0.316848	30563950	3.54151	0.0142215	0.02408	0.00788	685	1942.52
transition zone	caudo-cervical	2	normal	0.715308	0.257507	23697200	3.89498	0.0137517	0.01178	0.00268	399.5	1461.57
nucleus pulposus	caudo-cervical	2	normal	0.85488	0.260893	23283300	4.43474	0.0131738	0.01158	0.00238	550	1511.45
nucleus pulposus	caudo-cervical	2	normal	0.893307	0.244042	22188650	4.13716	0.0124355	0.01508	0.00148	1910	2636.19
transition zone	caudo-cervical	2	normal	0.573086	0.291115	29160150	4.91865	0.0112117	0.02808	0.00858	1255	4180.26
annulus fibrosus	caudo-cervical	2	normal	0.59009	0.294956	35491000	5.77335	0.0169012	0.01708	0.00418	1165	1404.28
annulus fibrosus	caudo-cervical	2	normal	0.829704	0.24515	35989425	5.6296	0.0131096	0.04358	0.01468	2755	5445.35
transition zone	caudo-cervical	2	normal	0.666502	0.337838	46652625	7.34362	0.0197863	0.00758		615	488.851
nucleus pulposus	caudo-cervical	2	normal	0.834784	0.271773	34367900	4.07424	0.0152289	0.02788	0.00708	935	2988.01
nucleus pulposus	caudo-cervical	2	normal	0.840305	0.346102	46997425	5.17434	0.0180628	0.01678		865	2793.63
transition zone	caudo-cervical	2	normal	0.630946	0.271944	48418925	5.56469	0.0182769	0.03958	0.00848	1965	3075.41
annulus fibrosus	caudo-cervical	2	normal	0.307854	0.438327	49421400	14.7904	0.0339043	0.03718	0.01238	8772	798.91
annulus fibrosus	cranial-thoracic	1	normal	0.70537	0.339981	33501750	3.41212	0.0098565	0.02738	0.00918	2830	1498.11
transition zone	cranial-thoracic	1	normal	0.903907	0.298024	25364625	3.25429	0.00779438	0.04518	0.01708	1715	2578.39
nucleus pulposus	cranial-thoracic	1	normal	0.920691	0.271785	23994750	3.33383	0.010644	0.01748	0.00088	895	2631.05
nucleus pulposus	cranial-thoracic	1	normal	0.482319	0.346296	34921850	5.17877	0.0137683	0.01708	0.00108	1020	3333.75
transition zone	cranial-thoracic	1	normal	0.499103	0.218074	32911575	2.37758	0.0075292	0.03558	0.01118	1606.5	2689.27
annulus fibrosus	cranial-thoracic	1	normal	0.398841	0.437941	52042500	6.04011	0.0189605	0.03758	0.01238	3534.3	1294.73
annulus fibrosus	cranio-cervical	2	normal	1.27006	0.231849	26174750	3.27823	0.0133083	0.01778	0.00428	770	4365.64
transition zone	cranio-cervical	2	normal	0.942113	0.253733	35117175	4.34136	0.0197501	0.01938	0.00408	875	2829.06
nucleus pulposus	cranio-cervical	2	normal	1.22015	0.288932	35759850	2.79916	0.0143727	0.02438	0.00458	865	3627.74
nucleus pulposus	cranio-cervical	2	normal	0.979656	0.331157	46011675	2.94052	0.0120083	0.01808	0.00318	663	2606.99
transition zone	cranio-cervical	2	normal	1.03045	0.37305	57191600	3.87817	0.0148832	0.02658	0.00558	2397	3384.32
annulus fibrosus	cranio-cervical	2	normal	0.903686	0.36308	54461625	2.92324	0.0181602	0.04488	0.01428	11200	510.874
annulus fibrosus	cranio-cervical	2	normal	0.807178	0.337496	43167650	3.18467	0.0213403	0.04348	0.01458	1280	9469.17
transition zone	cranio-cervical	2	normal	0.741146	0.273312	29440650	1.95667	0.01548	0.04228	0.01668	1050.6	3886.46
nucleus pulposus	cranio-cervical	2	normal	1.22567	0.261525	19950500	2.72598	0.00721629	0.04238	0.01328	1280	4878.75
nucleus pulposus	cranio-cervical	2	normal	0.933721	0.322442	27035625	2.03192	0.00827458	0.02968	0.00928	1625	3786.47
transition zone	cranio-cervical	2	normal	0.9388	0.27891	30549200	2.68237	0.0139777	0.03188	0.01038	1595	5661.34
annulus fibrosus	cranio-cervical	2	normal	0.716633	0.27716	26901700	3.76064	0.00955585	0.02218	0.00868	2490	8269.48
annulus fibrosus	cranio-cervical	2	normal	0.776481	0.246781	39763525	5.38615	0.0216376	0.01528	0.00698	680	2190.89
transition zone	cranio-cervical	2	normal	1.03089	0.283243	38086450	3.77612	0.018463	0.03568	0.01328	1070	4205.63
nucleus pulposus	cranio-cervical	2	normal	1.15523	0.214084	30241750	3.3868	0.0175549	0.02558	0.00758	902.7	3663.64
nucleus pulposus	cranio-cervical	2	normal	1.08699	0.300593	51253825	2.31574	0.0119332	0.01008	0.00158	308.5	1417.48
transition zone	cranio-cervical	2	normal	1.21242	0.423317	64879025	3.71652	0.0186807	0.02048	0.00398	850	3070.91
annulus fibrosus	cranio-cervical	2	normal	1.00925	0.371154	63046600	3.35215	0.0163115	0.01638	0.00328	1110	1354.69
annulus fibrosus	caudo-cervical	2	normal	0.438813	0.385104	45105150	4.32418	0.0225155	0.02148	0.00438	1780	2675.11
transition zone	caudo-cervical	2	normal	0.833017	0.252598	26603050	3.01947	0.0129842	0.04078	0.01078	1815	5725.78
nucleus pulposus	caudo-cervical	2	normal	0.971264	0.230907	23558575	2.33868	0.0135161	0.01778	0.00538	446.5	2428.94
nucleus pulposus	caudo-cervical	2	normal	0.40635	0.256016	33478850	3.79793	0.0239947	0.01748	0.00528	760	2079.1
transition zone	caudo-cervical	2	normal	0.611512	0.286903	46557575	3.34266	0.0165147	0.04918	0.01468	1840	4435.1
annulus fibrosus	caudo-cervical	2	normal	0.28842	0.445298	75624575	5.49262	0.0264687	0.03338	0.01088	8750	1425.41
annulus fibrosus	caudo-cervical	5	degenerated	1.00218	0.373793	65577475	3.53425	0.0188838	0.02278	0.00428	3350	1480.43
transition zone	caudo-cervical	5	degenerated	1.06358	0.325019	46276475	2.81612	0.0117885	0.03918	0.01758	1465	3259.15
nucleus pulposus	caudo-cervical	5	degenerated	0.607537	0.404664	75533550	4.91178	0.0200823	0.05118	0.01578	2825	3458.37
nucleus pulposus	caudo-cervical	5	degenerated	0.636688	0.369828	68941725	4.38962	0.0193946	0.03888	0.01188	4230	2045.58
transition zone	caudo-cervical	5	degenerated	0.453831	0.43839	88377650	9.51956	0.0353265	0.05548	0.02038	2030	4087.74
annulus fibrosus	caudo-cervical	5	degenerated	0.672465	0.365859	71037175	4.36458	0.0220487	0.04938	0.01698	2940.56	3381.37
annulus fibrosus	caudo-cervical	5	degenerated	0.692119	0.399954	47833725	2.62382	0.0101237	0.02378	0.01098	1405	2728.51
transition zone	caudo-cervical	5	degenerated	0.336122	0.162142	23046725	5.43831	0.0375098	0.03948	0.01258	1840	6052.03
nucleus pulposus	caudo-cervical	5	degenerated	0.61085	0.200836	30041175	3.46511	0.0185098	0.01718	0.00208	3835	6228.48
nucleus pulposus	caudo-cervical	5	degenerated	0.620567	0.356149	45369400	3.59815	0.0136378	0.03358	0.00688	1705	6487.1
transition zone	caudo-cervical	5	degenerated	0.59274	0.314873	38092425	2.9116	0.0135923	0.00938		795	2698.41
annulus fibrosus	caudo-cervical	5	degenerated	0.929525	0.353017	60272150	3.21239	0.0100801	0.08338	0.04838	17942.4	154.803
annulus fibrosus	cranial-thoracic	5	degenerated	0.786198	0.277244	75595000	4.40081	0.0114657	0.06328	0.01598	12500	4553.98
transition zone	cranial-thoracic	5	degenerated	0.840084	0.312325	54623800	3.45397	0.0153689	0.01798	0.00458	1725	3642.72
nucleus pulposus	cranial-thoracic	5	degenerated	1.04215	0.414376	70991450	3.28397	0.0130988	0.01688	0.00268	1110	2630.47
nucleus pulposus	cranial-thoracic	5	degenerated	1.032	0.387342	69401725	3.75667	0.0162208	0.03688	0.01178	1316	5182.1
transition zone	cranial-thoracic	5	degenerated	0.706474	0.407334	72951625	4.5427	0.0264021	0.01778	0.00308	3485	2372.05
annulus fibrosus	cranial-thoracic	5	degenerated	0.599807	0.427855	74055100	5.41466	0.0350483	0.03168	0.00968	1455	7321.69
annulus fibrosus	thoracic	2	normal	0.555639	0.412618	65080175	3.86272	0.025682	0.03778	0.01298	3139.92	1204.78
transition zone	thoracic	2	normal	0.0806074	0.31678	7798425	1.39881	0.00453286
nucleus pulposus	thoracic	2	normal	1.33521	0.180432	9397800	3.06919	0.0101669	0.00488	0.00198	261.5	1100.21
nucleus pulposus	thoracic	2	normal	1.0808	0.197223	13457575	2.26557	0.00979814	0.00278		340.5	1379.38
transition zone	thoracic	2	normal	-0.000441684	0.334552	489475	12.0785	0.0449892
annulus fibrosus	thoracic	2	normal	0.782886	0.420938	55036800	2.69802	0.015501	0.01468	0.00548	615	812.125
annulus fibrosus	thoracic	2	normal	1.60309	0.360226	25947325	1.77664	0.00771105	0.00718	0.00038	700	1633.93
transition zone	thoracic	2	normal	1.81819	0.235874	14414700	1.92149	0.00855059	0.00338	0.00228	232	617.351
nucleus pulposus	thoracic	2	normal	1.59514	0.193651	10124100	2.37343	0.00926913	0.00388		525	2013.51
nucleus pulposus	thoracic	2	normal	1.72654	0.180352	13318325	1.70065	0.0116853	0.00948	0.00548	417	1408.87
transition zone	thoracic	2	normal	1.29082	0.222048	24106500	2.36108	0.014028	0.01188	0.00498	625	2355.82
annulus fibrosus	thoracic	2	normal	0.910532	0.418489	73278275	4.10239	0.0235009	0.00908	0.00118	1415	733.706
annulus fibrosus	lumbo-sacral	3		0.706916	0.371844	45553325	2.20063	0.0122414	0.02008	0.00548	1020	6268.13
transition zone	lumbo-sacral	3		1.08654	0.26463	19131175	2.02145	0.00761177	0.00198		650	2222.04
nucleus pulposus	lumbo-sacral	3		1.37739	0.20967	6635700	2.42576	0.00353706			305	1078.52
nucleus pulposus	lumbo-sacral	3		0.0099379	0.241387	13647875	2.26568	0.00403091	0.00098		229.5	857.518
transition zone	lumbo-sacral	3		0.00309179	0.365897	9545600	1.53289	0.00145057			293.5	1325.78
annulus fibrosus	lumbo-sacral	3		0.0399724	0.386561	46546325	2.55253	0.012998	0.00978	0.00188	1602	1847.55
annulus fibrosus	lumbo-sacral	2	normal	0.108654	0.389267	34758300	1.47289	0.00896703	0.02208	0.00538	1615	3377.26
transition zone	lumbo-sacral	2	normal	0.0289303	0.347175	40226300	6.81401	0.0129844	0.01548	0.00338	880	3327.89
nucleus pulposus	lumbo-sacral	2	normal	0.00861285	0.285307	20613725	1.94754	0.00522166	0.01728	0.00498	1025	3805.4
nucleus pulposus	lumbo-sacral	2	normal	0.948959	0.281325	14408525	1.09024	0.00563819	0.01138	0.00518	740	2133.56
transition zone	lumbo-sacral	2	normal	1.26454	0.394484	45094175	1.95192	0.00831936	0.02508	0.01028	1644.72	1825.01
annulus fibrosus	lumbo-sacral	2	normal	1.19476	0.401646	75089150	3.21743	0.0214959	0.01068		1858.32	1102.29
annulus fibrosus	cranio-cervical	3		0.778027	0.322453	34117200	3.77488	0.0153715	0.03668	0.00768	1421	7172.11
transition zone	cranio-cervical	3		0.681077	0.270302	24648775	2.99215	0.0116732	0.04868	0.01258	2550	7218.05
nucleus pulposus	cranio-cervical	3		0.957572	0.242438	17776875	1.812	0.0126181	0.03278	0.01108	2555	6447.35
nucleus pulposus	cranio-cervical	3		0.659656	0.305959	35807275	3.30772	0.0238328	0.06368	0.01288	3080	7294.46
transition zone	cranio-cervical	3		0.595391	0.317264	34412500	3.61747	0.0202627	0.03508	0.00998	1610	8868.79
annulus fibrosus	cranio-cervical	3		0.580373	0.414793	59670375	4.10963	0.0277794	0.03078	0.00398	2303	7625.97
annulus fibrosus	cranio-cervical	2	normal	0.763893	0.303015	44169400	3.78303	0.0317552	0.03718	0.00888	1045.98	2831.97
transition zone	cranio-cervical	2	normal	1.12762	0.325928	33628675	2.63633	0.0153471	0.02348	0.00368	890	1845.81
nucleus pulposus	cranio-cervical	2	normal	0.628075	0.405144	61625850	4.4863	0.0239997	0.02328	0.00578	388	1967.06
nucleus pulposus	cranio-cervical	2	normal	0.982527	0.282119	29936875	2.48274	0.012992	0.01798	0.00298	2160	2391.72
transition zone	cranio-cervical	2	normal	1.07926	0.298355	33292500	2.75268	0.0155251	0.02448	0.00478	865	1417.23
annulus fibrosus	cranio-cervical	2	normal	0.709566	0.386655	72764050	4.82925	0.0322076	0.02018	0.00298	845	1873.67
annulus fibrosus	cranio-cervical	2	normal	0.690794	0.28901	31037400	2.63084	0.0158424	0.05868	0.01508	2392.7	5797.9
transition zone	cranio-cervical	2	normal	0.764335	0.334713	33790575	2.99284	0.0134257	0.01858		820	3760.01
nucleus pulposus	cranio-cervical	2	normal	0.887344	0.225497	17158325	2.43274	0.0135146	0.04478	0.01208	1420	6372.5
nucleus pulposus	cranio-cervical	2	normal	0.796578	0.220189	21381000	3.70621	0.0203044	0.06428	0.01768	1750	6295.34
transition zone	cranio-cervical	2	normal	0.509925	0.27622	32562575	4.63713	0.0224515	0.08238	0.01998	3575	6916.82
annulus fibrosus	cranio-cervical	2	normal	0.297474	0.41336	59545825	5.84006	0.0425195	0.06038	0.02248	1815	3729.73
annulus fibrosus	caudo-cervical	5	degenerated	0.872327	0.189639	30092400	2.54403	0.013418	0.05038	0.01178	3480	3971.59
transition zone	caudo-cervical	5	degenerated	1.1179	0.358995	67696775	4.20599	0.0157074	0.02288	0.00358	10200	226.167
nucleus pulposus	caudo-cervical	5	degenerated	0.577061	0.152568	34446800	4.06612	0.0278402	0.07658	0.01968	2120	6335.78
nucleus pulposus	caudo-cervical	5	degenerated	0.442126	0.0974911	24524975	4.38652	0.0465229	0.04058	0.01188	1420	4014.55
transition zone	caudo-cervical	5	degenerated	0.250877	0.323057	63685975	7.98914	0.0408818	0.06068	0.01368	2560	4238.83
annulus fibrosus	caudo-cervical	5	degenerated	1.00704	0.320299	43429750	3.62439	0.0236682	0.04198	0.00688	1850	2809.89
annulus fibrosus	caudo-cervical	5	degenerated	0.895957	0.285715	39289350	1.68309	0.0175676	0.02418	0.00888	1065	1095.93
transition zone	caudo-cervical	5	degenerated	0.77604	0.320156	37493925	2.26748	0.0171428	0.03218	0.00488	1785	1630.06
nucleus pulposus	caudo-cervical	5	degenerated	0.904349	0.0899305	12475350	2.4685	0.026008	0.02278	0.00488	2155	1353.24
nucleus pulposus	caudo-cervical	5	degenerated	0.82087	0.083816	12889025	2.61604	0.0333822	0.01058		2175	1103.08
transition zone	caudo-cervical	5	degenerated	0.497116	0.0930462	14422575	2.92374		0.01748	0.00408	750	1554.57
annulus fibrosus	caudo-cervical	5	degenerated	0.48784	0.197495	27838050	3.19474	0.0319824	0.02758	0.01298	935	1694.36
annulus fibrosus	thoracic	3		0.89419	0.291135	49943275	2.66662	0.018567	0.01278	0.00318	7550	47.1236
transition zone	thoracic	3		1.02625	0.292434	28605025	1.79468	0.00864094	0.01528	0.00588	1555	1918.57
nucleus pulposus	thoracic	3		0.976785	0.203007	19152200	2.34863	0.0155249	0.01628	0.00738	2010	1874.16
nucleus pulposus	thoracic	3		1.08191	0.224886	25836950	2.15021	0.0161291	0.01628	0.00258	2225	2028.64
transition zone	thoracic	3		0.869456	0.258135	33729550	3.44457	0.0221857	0.02378	0.00908	1860	3309.13
annulus fibrosus	thoracic	3		0.838096	0.267751	36656350	3.26601	0.0189331	0.01828	0.00268	2705	1696.07
annulus fibrosus	thoracic	3		0.808062	0.404416	51285400	2.43497	0.0165935	0.02298	0.00518	2460	605.977
transition zone	thoracic	3		0.844059	0.390173	41168150	2.28288	0.0161607	0.02538	0.00728	1020	1024.33
nucleus pulposus	thoracic	3		0.976343	0.183722	8607900	1.74146	0.0138078	0.01848	0.01018	850	1256.82
nucleus pulposus	thoracic	3		0.764997	0.272099	26255600	2.28344	0.0222995	0.02228	0.00408	1095	4273.85
transition zone	thoracic	3		0.68439	0.207149	19072825	2.88657	0.0236667	0.03278	0.01348	1250	3028.96
annulus fibrosus	thoracic	3		0.598703	0.211145	21699825	2.52201	0.0235006	0.02178	0.00748	2265	1705.22
annulus fibrosus	lumbo-sacral	3		0.945867	0.419025	60237225	3.54906	0.0207568	0.01488	0.00448	1595	2273.02
transition zone	lumbo-sacral	3		1.04966	0.314644	28859800	1.17695	0.00968346	0.00718	0.00238	765	1048.17
nucleus pulposus	lumbo-sacral	3		1.52889	0.243539	13059100	1.76434	0.00947218	0.00308		650	473.537
nucleus pulposus	lumbo-sacral	3		1.08478	0.334849	33050425	2.34206	0.00727958	0.00868		695	2027.07
transition zone	lumbo-sacral	3		0.875418	0.381404	46736225	3.48188	0.010836	0.02498	0.01498	805.8	1580.14
annulus fibrosus	lumbo-sacral	3		0.485632	0.430634	68406525	4.59265	0.0240432	0.00548		630	807.17
annulus fibrosus	lumbo-sacral	2	normal	0.789732	0.434778	28759600	1.77092	0.0122279	0.02298	0.00938	1930	2675.03
transition zone	lumbo-sacral	2	normal	0.98076	0.329225	17850225	2.08633	0.00715427			491	1951.28
nucleus pulposus	lumbo-sacral	2	normal	0.991361	0.311032	13343925	2.1605	0.00479443	0.01008		815	2650.92
nucleus pulposus	lumbo-sacral	2	normal	1.00218	0.348093	15595225	1.81004	0.00497247	0.00938		1905	2403.7
transition zone	lumbo-sacral	2	normal	0.890877	0.419989	39726325	2.05567	0.0104893	0.00808		955	1771.89
annulus fibrosus	lumbo-sacral	2	normal	0.318454	0.471608	69296700	5.61511	0.0404519	0.03108	0.01198	4699.2	700.185
